# Supplementary material for: Contemporary evolution of resistance at the major insecticide target site gene Ace-1 by mutation and copy number variation in the malaria mosquito Anopheles gambiae
Source: Mol Ecol. 2015 May 14;24(11):2656–72. doi: 10.1111/mec.13197 (PMC4447564; doi:10.1111/mec.13197)
Supplement: Supplementary file 3 — Data S1 Ace-1 119 genotypes and microsatellite alleles for each locus in each individual genotyped and qRT–PCR CNV analysis results. File: Weetman et al. Data S1.xlsx [file mec0024-2656-sd3.xlsx]

## Sheet: 2008 samples microsatellites
Data S1. Ace-1 119 genotypes and microsatellite alleles for each locus in each individual genotyped from the 2008 collections.
Collection site	species diagnostic (IGS, SINE)	Ace-1 G119S	unique sample ID	-2.12M		-1.03M		-554K		-372K		-322K		-199K		-151K		-103K		-73K		-50K		-24K		-14K		-5K		15K		29K		58K		75K		150K		193K		271K		388K		606K		1.00M
Dzorwulu	A. gambiae s.s. (S-form)	119G/G	SNM_A1_SS499	107	110	164	169	111	111	177	185	172	175	158	158	158	191	180	180	280	280	135	137	214	218	112	112	225	225	129	145	237	243	193	195	248	248	143	155	173	173	244	244	216	216	132	132	158	158
Dzorwulu	A. gambiae s.s. (S-form)	119G/G	SNM_B1_SS508	104	107	169	170	111	111	154	179	175	175	162	162	168	168	176	176	280	280	128	131	214	218	114	114	207	215	129	133	243	245	195	195	0	0	151	163	173	179	244	245	218	222	132	135	156	157
Dzorwulu	A. gambiae s.s. (S-form)	119G/G	SNM_C1_SS512	107	110	164	173	0	0	178	192	175	175	156	158	164	170	176	176	280	280	134	134	206	206	114	114	207	207	131	137	237	237	195	195	0	0	147	147	185	223	243	243	218	218	129	135	154	158
Dzorwulu	A. gambiae s.s. (S-form)	119G/G	SNM_D1_SS522	95	110	164	170	0	0	154	183	179	178	0	0	158	172	180	180	274	280	136	137	214	214	109	109	193	211	131	141	243	245	197	198	248	248	149	153	173	177	244	244	220	220	123	123	154	159
Dzorwulu	A. gambiae s.s. (S-form)	119G/G	SNM_E1_SS535	95	110	158	164	0	0	181	196	169	178	154	166	158	164	180	182	280	280	134	140	227	227	124	124	190	190	131	149	243	249	195	196	242	248	0	0	173	173	244	246	220	220	135	135	158	162
Dzorwulu	A. gambiae s.s. (S-form)	119G/G	SNM_F1_SS539	95	95	164	167	0	0	183	195	172	172	156	162	162	162	176	176	280	282	132	136	216	222	112	112	193	211	135	163	243	245	197	203	0	0	151	159	173	175	244	244	220	220	135	135	154	159
Dzorwulu	A. gambiae s.s. (S-form)	119G/G	SNM_G1_SS542	95	98	164	167	111	112	154	183	172	175	156	158	158	170	0	0	282	287	134	136	216	216	114	115	215	215	129	133	237	243	198	201	0	0	151	165	173	179	222	244	0	0	132	132	0	0
Dzorwulu	A. gambiae s.s. (S-form)	119G/G	SNM_H1_SS543	95	98	164	173	111	112	181	183	175	175	164	164	162	168	0	0	276	282	138	142	212	216	112	112	209	209	133	137	237	243	196	197	244	246	147	157	175	177	243	244	218	218	129	135	154	154
Dzorwulu	A. gambiae s.s. (S-form)	119G/G	SNM_A2_SS544	104	107	164	173	111	129	175	187	161	172	166	170	158	164	172	172	276	284	138	143	214	214	109	109	209	209	143	145	241	243	198	210	246	250	149	155	173	175	242	244	218	222	132	132	151	158
Dzorwulu	A. gambiae s.s. (S-form)	119G/G	SNM_B2_SS545	104	113	170	170	111	115	176	181	161	175	154	158	162	182	174	174	276	278	130	146	210	236	114	114	217	233	131	131	247	247	197	198	250	250	147	153	175	177	243	243	210	214	132	132	154	166
Dzorwulu	A. gambiae s.s. (S-form)	119G/G	SNM_C2_SS549	95	95	164	167	0	0	181	195	172	175	156	160	162	164	180	180	278	280	137	137	212	216	109	112	186	211	133	135	243	243	195	203	242	248	153	155	175	193	244	244	216	216	132	135	157	157
Dzorwulu	A. gambiae s.s. (S-form)	119G/G	SNM_D2_SS551	95	98	164	164	112	123	181	185	178	178	156	160	158	164	186	186	278	280	134	135	224	224	112	112	190	198	131	131	239	245	195	196	246	246	143	153	171	173	243	243	216	224	132	132	154	154
Dzorwulu	A. gambiae s.s. (S-form)	119G/G	SNM_E2_SS552	107	110	169	170	0	0	185	187	175	175	168	168	158	158	194	194	282	282	138	140	214	214	114	114	213	213	129	147	243	243	196	201	248	248	149	149	171	173	242	243	218	218	132	135	160	160
Dzorwulu	A. gambiae s.s. (S-form)	119G/G	SNM_F2_SS553	95	107	170	173	0	0	174	178	169	175	156	158	164	172	174	176	280	282	134	134	206	214	115	115	209	221	145	145	243	243	195	196	244	252	149	149	171	187	242	244	216	218	132	135	154	157
Dzorwulu	A. gambiae s.s. (S-form)	119G/G	SNM_G2_SS554	95	107	167	169	115	122	0	0	172	175	156	158	160	162	176	184	276	280	138	138	218	234	112	114	218	254	129	131	241	243	162	198	0	0	151	151	171	173	243	243	218	218	132	132	154	159
Dzorwulu	A. gambiae s.s. (S-form)	119G/G	SNM_H2_SS555	95	95	161	164	112	112	183	190	169	172	156	158	160	164	176	192	280	288	134	136	206	218	115	118	190	230	129	137	241	243	197	201	244	244	151	151	175	177	243	244	212	212	129	132	154	154
Dzorwulu	A. gambiae s.s. (S-form)	119G/G	SNM_A3_SS561	95	98	164	167	115	115	187	187	175	175	168	168	164	164	184	184	280	280	136	144	206	218	118	118	199	199	135	143	243	245	195	203	246	250	147	163	171	173	242	244	208	224	129	129	154	157
Dzorwulu	A. gambiae s.s. (S-form)	119G/G	SNM_B3_SS576	107	110	164	170	111	123	183	188	175	175	0	0	160	162	178	178	278	282	130	135	214	218	114	116	215	223	129	135	0	0	195	199	250	250	149	149	173	173	244	244	208	216	132	132	154	159
Madina	A. gambiae s.s. (S-form)	119G/G	DB_F4_SS16	95	110	170	170	111	123	183	183	172	178	158	158	158	168	182	184	280	284	134	139	212	238	114	116	211	211	135	139	241	241	196	196	248	248	155	155	175	175	0	0	216	220	132	135	148	150
Madina	A. gambiae s.s. (S-form)	119G/G	DB_E4_SS53	95	107	161	161	0	0	154	185	172	178	154	158	158	162	174	182	280	290	134	137	214	214	114	114	203	211	133	145	243	243	195	198	248	248	153	161	173	177	244	244	220	222	132	132	154	158
Madina	A. gambiae s.s. (S-form)	119G/G	DB_H3_SS54	101	107	164	173	123	123	183	187	172	172	156	160	158	170	176	176	280	282	132	134	210	216	114	120	199	199	129	141	237	237	0	0	244	246	149	149	175	183	243	243	220	220	135	138	157	157
Madina	A. gambiae s.s. (S-form)	119G/G	DB_F3_SS20	95	107	162	170	111	111	154	179	175	178	154	158	164	176	0	0	280	282	132	138	206	216	112	112	186	215	133	135	241	241	197	203	244	250	157	169	163	171	222	243	218	218	126	132	154	166
Madina	A. gambiae s.s. (S-form)	119G/G	DB_D3_SS1	95	107	164	170	111	111	176	186	172	172	154	158	158	164	180	180	280	282	137	137	206	226	113	118	211	218	131	131	243	243	196	207	248	248	163	163	173	173	243	247	216	218	132	138	154	166
Madina	A. gambiae s.s. (S-form)	119G/G	DB_C3_SS11	104	107	170	170	0	0	181	181	172	175	154	156	158	164	174	174	280	280	135	143	214	216	114	114	188	220	131	131	241	245	198	198	246	254	145	171	173	175	242	243	216	220	129	132	155	159
Madina	A. gambiae s.s. (S-form)	119G/G	DB_B3_SS2	107	110	0	0	111	112	0	0	172	172	160	160	158	162	0	0	282	288	142	150	214	216	112	112	222	222	0	0	237	245	197	197	248	248	0	0	171	173	244	244	218	220	126	129	156	156
Madina	A. gambiae s.s. (S-form)	119G/G	DB_A3_SS6	0	0	0	0	111	112	0	0	172	175	162	162	158	162	176	176	280	282	134	136	0	0	114	114	215	215	0	0	241	241	199	204	246	254	151	151	173	183	243	244	218	218	0	0	0	0
Madina	A. gambiae s.s. (S-form)	119G/G	DB_H2_SS17	95	107	164	170	111	112	177	181	161	172	156	162	158	168	176	176	280	282	137	138	214	218	110	110	215	215	129	137	243	243	196	196	242	246	149	149	179	179	243	244	216	218	132	135	150	160
Madina	A. gambiae s.s. (S-form)	119G/G	DB_B2_SS52	95	107	158	164	112	112	154	183	175	175	156	158	164	172	176	184	280	280	138	144	214	214	110	110	194	221	129	133	243	243	197	201	248	248	149	149	173	177	244	244	214	218	123	123	148	156
Madina	A. gambiae s.s. (S-form)	119G/G	DB_F1_SS9	95	98	164	173	111	111	178	187	172	175	160	164	162	170	176	176	280	282	134	138	212	220	109	112	190	190	135	143	241	241	198	202	244	248	151	159	171	173	244	244	220	220	129	129	160	166
Madina	A. gambiae s.s. (S-form)	119G/G	DB_E1_SS7	107	110	163	163	111	111	185	185	175	175	156	158	162	172	176	176	278	280	136	136	214	228	109	109	209	209	131	131	243	243	193	196	244	244	0	0	175	183	244	244	204	204	132	138	154	156
Madina	A. gambiae s.s. (S-form)	119G/G	DB_D1_SS8	107	107	164	170	111	112	154	154	172	175	156	156	170	186	174	180	282	282	132	134	210	210	112	112	209	224	141	145	243	245	197	201	246	270	149	161	171	173	243	247	0	0	126	132	160	163
Madina	A. gambiae s.s. (S-form)	119G/G	DB_C1_SS19	95	110	164	170	111	111	187	189	175	178	158	160	168	172	182	182	282	284	134	137	208	220	110	114	198	207	131	143	243	247	199	207	246	248	153	159	171	173	243	244	216	216	129	132	154	168
Madina	A. gambiae s.s. (S-form)	119G/G	DB_A1_SS15	95	107	164	170	108	115	154	180	172	175	156	158	158	162	178	178	280	280	135	135	216	216	114	114	201	201	143	143	237	237	205	205	248	248	159	159	173	173	243	244	220	220	132	132	154	161
Dzorwulu	A. gambiae s.s. (S-form)	119S/S	SNM_C3_RR503	95	101	169	169	111	111	177	177	172	172	168	168	158	158	182	182	274	274	134	136	220	220	110	110	195	195	133	133	243	245	196	203	246	248	157	157	173	173	243	244	212	212	132	132	150	154
Dzorwulu	A. gambiae s.s. (S-form)	119S/S	SNM_D3_RR506	95	95	169	169	0	0	177	177	172	172	168	174	158	158	182	182	274	274	134	136	220	220	110	110	195	195	133	133	243	245	196	203	246	248	155	155	173	173	244	244	212	212	132	138	158	172
Dzorwulu	A. gambiae s.s. (S-form)	119S/S	SNM_E3_RR510	107	107	169	170	111	111	177	180	172	175	168	170	158	158	184	186	274	276	134	136	220	220	110	110	195	195	133	133	243	245	196	203	0	0	155	155	173	173	244	244	212	220	132	132	157	172
Dzorwulu	A. gambiae s.s. (S-form)	119S/S	SNM_F3_RR511	95	107	169	170	111	112	177	177	172	172	168	168	158	158	182	182	274	274	134	136	220	220	110	110	195	195	133	133	243	245	196	203	246	248	155	155	173	173	244	244	212	212	132	135	166	172
Dzorwulu	A. gambiae s.s. (S-form)	119S/S	SNM_G3_RR525	101	107	169	170	111	111	177	177	172	172	156	164	158	158	176	176	274	274	134	136	220	220	110	110	195	195	135	135	243	245	196	203	0	0	157	157	173	173	244	244	212	220	132	132	150	156
Dzorwulu	A. gambiae s.s. (S-form)	119S/S	SNM_H3_RR526	95	107	161	170	111	112	177	177	172	172	154	154	158	158	182	182	274	274	134	136	220	220	110	110	195	195	133	133	241	245	196	204	246	248	155	155	173	173	243	244	216	216	132	132	154	172
Dzorwulu	A. gambiae s.s. (S-form)	119S/S	SNM_A4_RR532	107	110	169	173	111	112	177	187	169	172	168	168	158	158	182	182	274	274	134	136	220	220	110	110	195	195	133	133	243	245	196	203	246	248	155	155	173	173	244	244	212	212	123	132	160	172
Dzorwulu	A. gambiae s.s. (S-form)	119S/S	SNM_B4_RR550	95	95	169	170	111	111	174	177	172	172	156	168	158	162	180	180	274	282	134	136	214	220	110	110	195	195	133	139	243	245	196	203	246	248	143	155	171	173	244	244	212	218	126	132	158	172
Dzorwulu	A. gambiae s.s. (S-form)	119S/S	SNM_C4_RR556	95	95	169	169	111	112	177	177	172	174	158	170	158	158	182	182	274	274	134	136	220	220	110	110	195	195	133	133	243	247	196	203	246	248	155	155	173	173	244	244	212	212	132	132	172	172
Dzorwulu	A. gambiae s.s. (S-form)	119S/S	SNM_D4_RR570	95	107	169	169	0	0	177	177	172	172	160	168	158	158	182	182	274	274	134	136	220	220	110	110	195	195	133	133	243	245	196	203	246	248	155	155	173	173	243	244	216	216	132	132	154	157
Dzorwulu	A. gambiae s.s. (S-form)	119S/S	SNM_E4_RR573	95	107	170	173	111	112	177	187	172	172	168	168	158	164	182	182	274	274	136	136	220	220	110	110	195	195	133	133	243	245	196	203	0	0	151	155	173	173	244	244	216	216	132	135	158	159
Dzorwulu	A. gambiae s.s. (S-form)	119S/S	SNM_F4_RR574	107	107	164	169	111	120	177	177	172	172	168	168	162	168	176	176	274	280	134	136	206	220	110	110	195	195	133	137	243	245	196	203	246	248	151	155	173	217	225	244	216	216	132	135	161	166
Roman Ridge	A. gambiae s.s. (S-form)	119S/S	SNM_G4_RR80	95	107	169	170	0	0	177	188	172	172	156	168	158	158	176	176	274	280	134	136	220	220	110	110	195	195	133	133	243	245	196	203	246	248	155	155	173	173	244	244	212	212	132	132	158	158
Roman Ridge	A. gambiae s.s. (S-form)	119S/S	SNM_H4_RR81	95	107	169	176	111	114	177	183	172	172	168	168	158	158	182	182	274	280	0	0	220	220	110	110	195	203	133	133	243	245	196	203	246	248	155	155	173	173	244	244	212	212	132	135	154	159
Roman Ridge	A. gambiae s.s. (S-form)	119S/S	SNM_A5_RR82	101	107	170	173	111	111	177	180	172	175	158	168	158	166	180	180	274	276	134	136	220	220	110	110	195	195	135	143	237	243	196	203	246	248	155	157	171	173	244	244	212	220	123	132	154	160
Roman Ridge	A. gambiae s.s. (S-form)	119S/S	SNM_B5_RR83	95	107	169	169	111	111	177	177	172	172	0	0	158	158	176	182	274	274	134	136	220	220	110	110	195	195	135	135	0	0	196	203	246	248	157	157	173	173	244	244	0	0	132	132	160	172
Roman Ridge	A. gambiae s.s. (S-form)	119S/S	SNM_C5_RR84	0	0	0	0	111	115	177	185	172	172	156	168	158	164	172	182	274	284	134	136	220	220	110	114	195	223	135	135	243	245	196	203	246	248	157	157	173	173	244	244	212	216	0	0	0	0
Roman Ridge	A. gambiae s.s. (S-form)	119S/S	SNM_D5_RR85	95	107	169	169	111	111	177	177	172	172	0	0	158	158	182	182	274	274	134	136	220	220	110	110	195	195	133	133	243	245	196	203	246	248	157	157	173	173	244	244	212	212	132	132	160	172
Roman Ridge	A. gambiae s.s. (S-form)	119S/S	SNM_E5_RR86	95	107	161	170	111	115	177	177	172	172	0	0	158	158	182	182	274	274	134	136	220	220	110	110	195	195	133	135	243	243	196	203	246	248	157	157	173	173	244	244	212	212	132	135	159	172
Roman Ridge	A. gambiae s.s. (S-form)	119S/S	SNM_F5_RR87	95	95	169	169	106	111	177	183	172	175	154	168	158	162	182	182	274	282	134	136	214	220	110	114	195	195	135	135	237	243	196	203	246	248	157	161	173	175	244	244	218	218	132	135	157	160
Roman Ridge	A. gambiae s.s. (S-form)	119S/S	SNM_G5_RR88	95	107	164	173	111	123	177	183	172	172	168	168	158	158	176	178	274	280	136	142	212	216	110	110	195	195	135	139	243	245	196	203	0	0	149	159	173	173	244	244	212	218	132	132	148	172
Roman Ridge	A. gambiae s.s. (S-form)	119S/S	SNM_H5_RR89	107	107	169	173	111	111	177	194	172	172	158	168	158	158	174	174	274	282	133	135	212	220	110	110	195	195	135	135	243	245	196	203	244	248	153	157	173	177	243	244	212	220	132	132	154	154
Labadi	A. gambiae s.s. (S-form)	119S/S	DB_G4_RR249	107	113	164	169	111	112	177	181	172	172	168	168	158	158	182	182	274	274	134	136	220	220	110	110	195	195	133	133	243	245	196	203	248	248	157	157	173	173	244	244	0	0	123	132	154	160
Labadi	A. gambiae s.s. (S-form)	119S/S	DB_D4_RR242	107	110	164	169	0	0	177	177	172	172	168	168	158	158	182	182	274	274	134	136	220	220	110	110	195	195	133	133	243	245	196	203	242	246	157	157	173	173	244	244	212	212	123	132	150	154
Labadi	A. gambiae s.s. (S-form)	119S/S	DB_C4_RR245	98	107	164	164	0	0	177	177	172	172	168	168	158	158	182	182	274	274	134	136	220	220	110	110	195	195	133	133	243	245	196	203	0	0	157	157	173	177	243	244	212	214	132	132	154	172
Labadi	A. gambiae s.s. (S-form)	119S/S	DB_B4_RR238	104	107	164	169	111	112	177	181	172	172	162	168	158	158	178	182	274	284	134	136	220	220	110	110	195	195	133	133	243	245	196	203	248	248	157	157	173	175	244	244	212	216	135	135	154	159
Labadi	A. gambiae s.s. (S-form)	119S/S	DB_A4_RR236	95	107	169	170	111	115	177	177	172	172	168	168	158	158	180	180	0	0	134	136	220	220	110	110	195	195	133	135	243	245	194	201	244	246	157	161	173	173	243	244	212	218	132	135	150	157
Labadi	A. gambiae s.s. (S-form)	119S/S	DB_G3_RR224	98	107	164	164	111	112	177	177	172	172	168	168	158	158	182	182	274	274	134	136	220	220	110	110	195	195	133	133	243	245	196	203	246	248	157	157	173	177	243	244	212	214	132	132	154	172
Madina	A. gambiae s.s. (S-form)	119S/S	DB_E3_RR116	95	107	169	169	111	111	177	177	172	172	168	168	158	158	176	182	274	274	134	136	220	220	110	110	195	195	135	135	243	245	196	203	246	248	157	157	173	173	244	244	212	216	132	132	172	172
Labadi	A. gambiae s.s. (S-form)	119S/S	DB_G2_RR110	95	107	164	169	111	111	176	176	172	175	160	168	158	172	182	182	274	274	134	136	220	220	110	110	195	195	133	133	243	245	196	203	244	244	149	157	173	181	242	244	216	216	123	135	159	161
Labadi	A. gambiae s.s. (S-form)	119S/S	DB_E2_RR114	107	110	164	169	111	111	177	177	172	172	168	168	158	158	182	182	274	274	134	136	220	220	109	109	195	195	133	133	243	245	196	203	248	248	157	157	171	173	225	244	212	222	135	138	156	159
Labadi	A. gambiae s.s. (S-form)	119S/S	DB_D2_RR250	95	107	169	169	111	111	177	177	172	172	168	168	158	158	182	182	274	274	134	136	220	220	112	112	195	195	133	133	243	245	196	203	248	248	149	157	173	181	242	244	216	216	123	135	159	161
Labadi	A. gambiae s.s. (S-form)	119S/S	DB_C2_RR248	95	107	162	169	111	111	177	177	172	172	168	168	0	0	182	182	274	274	134	136	220	220	0	0	195	195	133	133	0	0	196	203	246	248	157	157	0	0	244	244	212	214	132	138	147	154
Labadi	A. gambiae s.s. (S-form)	119S/S	DB_H1_RR117	95	104	164	173	112	115	177	181	172	172	160	166	158	158	178	182	274	284	134	136	218	218	110	110	195	195	133	133	243	245	196	203	246	274	157	157	173	173	244	244	212	212	135	135	154	157
Labadi	A. gambiae s.s. (S-form)	119S/S	DB_G1_RR221	0	0	169	176	111	115	177	180	172	175	154	168	158	174	174	182	274	280	134	136	220	220	110	110	195	195	133	133	243	245	196	203	248	248	157	157	173	173	244	244	212	214	0	0	0	0
Labadi	A. gambiae s.s. (S-form)	119S/S	DB_B1_RR235	104	107	164	169	111	111	177	177	172	172	168	168	158	158	176	182	274	274	134	136	220	220	110	110	195	195	135	135	243	245	196	203	248	248	157	157	173	173	244	244	212	212	129	132	157	172
[truncated: 2 more columns]

## Sheet: 2008, 2002 samples Ace-1 qRTPCR
Data S1. Ace-1 119 genotypes and qRTPCR data for each individual genotyped from the 2008 and 2002 collections.
	Note: for 2008 samples the sample order and Ace-1 TaqMan G119S genotype are identical
		Ace-1-1b			Ace-1-5			Ace-1-12			Across all primers		TaqMan
year	sample ID	CYP4G16-5	EF1	mean ddCT	CYP4G16-5	EF1	mean ddCT	CYP4G16-5	EF1	mean ddCT	mean ddCT	stdev	FAM/HEX ratio	G119S genotype	comment
2008	SS499	1.26576	1.19334	1.22955	1.02811	0.986233	1.00717	1.18099	1.11342	1.14721	1.12798	0.112427	0.0725928	119G/G
2008	SS508	0.933033	1.09051	1.01177	0.933033	1.10957	1.0213	0.965936	1.12896	1.04745	1.02684	0.0184738	0.18603	119G/G
2008	SS512	1.7411	1.87254	1.80682	0.752623	0.823591	0.788107	0.752623	0.809442	0.781033	1.12532	0.590209	0.0860772	119G/G
2008	SS522	1.18921	1.30586	1.24753	0.602904	0.673617	0.63826	0.82932	0.91067	0.869995	0.918596	0.30753	0.0962322	119G/G
2008	SS535	2.46229	2.47084	2.46656	0.646176	0.659754	0.652965	0.907519	0.91067	0.909094	1.34287	0.981533	0.0980702	119G/G
2008	SS539	1.26576	1.53156	1.39866	fail	fail	n/a	0.993092	1.20164	1.09736	1.24801	0.213046	0.217841	119G/G	include: close agreement between successful ddCT estimates
2008	SS542	1.32869	1.77154	1.55011	0.795536	1.07923	0.937382	0.586417	0.78187	0.684144	1.05721	0.445246	0.0771741	119G/G
2008	SS543	0.550953	0.662044	0.606499	0.907519	1.10957	1.00854	0.97942	1.17691	1.07816	0.897735	0.254609	0.0801338	119G/G
2008	SS544	2.62079	2.79917	2.70998	0.737135	0.80107	0.769102	0.920188	0.982821	0.951504	1.47686	1.0718	0.0902773	119G/G
2008	SS545	2.14355	2.04911	2.09633	0.858565	0.835088	0.846827	1.07923	1.03168	1.05546	1.33287	0.669354	0.0889042	119G/G
2008	SS549	0.952638	1.1487	1.05067	0.646176	0.737135	0.691656	0.982821	1.18509	1.08396	0.942093	0.217523	0.0999066	119G/G
2008	SS551	1.76541	1.71713	1.74127	0.933033	0.858565	0.895799	1.22688	1.19334	1.21011	1.28239	0.427344	0.0919374	119G/G
2008	SS552	1.09429	1	1.04715	0.673617	0.582367	0.627992	1.27899	1.16878	1.22388	0.96634	0.306053	0.0662571	119G/G
2008	SS553	1	1.22264	1.11132	0.784584	0.907519	0.846052	0.96929	1.18509	1.07719	1.01152	0.144313	0.156341	119G/G
2008	SS554	0.790041	0.646176	0.718109	0.888843	0.687771	0.788307	1.38032	1.12896	1.25464	0.920352	0.291622	0.0665716	119G/G
2008	SS555	2.04202	2.15846	2.10024	0.926588	0.926588	0.926588	1.6077	1.69937	1.65354	1.56012	0.592376	0.0700771	119G/G
2008	SS561	0.503478	0.61132	0.557399	0.795536	0.913831	0.854684	0.803851	0.976032	0.889941	0.767341	0.182668	0.0892085	119G/G
2008	SS576	1.23114	1.41421	1.32268	0.965936	1.04972	1.00783	1.83401	2.10672	1.97037	1.43362	0.490766	0.167068	119G/G
2008	SS16	0.858565	1.05702	0.957792	0.628507	0.732043	0.680275	1.08298	1.3333	1.20814	0.948734	0.264048	0.0721073	119G/G
2008	SS53	0.926588	1.05702	0.991803	0.678302	0.732043	0.705173	1.26138	1.43893	1.35016	1.01571	0.323155	0.0784435	119G/G
2008	SS54	0.152301	0.229251	0.190776	0.646176	1.16473	0.905455	0.852635	1.28343	1.06803	0.721421	0.466685	0.224133	119G/G
2008	SS20	1.39959	0.91067	1.15513	1.05702	0.823591	0.940305	1.36604	0.888843	1.12744	1.07429	0.116859	0.445472	119G/G
2008	SS1	2.74157	2.18102	2.46129	1.27456	1.21419	1.24438	1.33793	1.06437	1.20115	1.63561	0.715391	0.0981989	119G/G
2008	SS11	0.200963	0.154427	0.177695	1.07923	0.993092	1.03616	1.18921	0.913831	1.05152	0.755125	0.500128	0.0744105	119G/G
2008	SS2	1.16878	1.53156	1.35017	1.00696	1.58008	1.29352	1.60214	2.09943	1.85079	1.49816	0.306696	0.0814049	119G/G
2008	SS6	1.31494	1.36131	1.33813	1.10191	1.36604	1.23397	1.22264	1.26576	1.2442	1.2721	0.0574106	0.157933	119G/G
2008	SS17	0.714497	0.72951	0.722004	0.817902	1	0.908951	0.823591	0.840896	0.832244	0.821066	0.0939736	0.178408	119G/G
2008	SS52	0.298334	0.286181	0.292257	0.913831	1.04972	0.981774	1.44393	1.38511	1.41452	0.896184	0.566005	0.246901	119G/G
2008	SS9	1.35191	1.19334	1.27262	1.18921	1.16473	1.17697	1.20999	1.06807	1.13903	1.19621	0.0688431	0.324853	119G/G
2008	SS7	2.33755	2.03496	2.18626	1.22264	1.18099	1.20182	1.06069	0.923382	0.992035	1.46004	0.637612	0.126121	119G/G
2008	SS8	0.192776	0.153361	0.173068	1.25701	1.10957	1.18329	1.21841	0.96929	1.09385	0.816737	0.559224	0.0967521	119G/G
2008	SS19	0.942785	0.942785	0.942785	1.05702	1.17283	1.11493	0.942785	0.942785	0.942785	1.00017	0.0993862	0.124379	119G/G
2008	SS15	2.28945	2.06337	2.17641	0.965936	0.965936	0.965936	0.929805	0.837987	0.883896	1.34208	0.723712	0.107411	119G/G
2008	RR503	3.50642	3.82378	3.6651	1.78386	1.94531	1.86458	2.47942	2.70382	2.59162	2.7071	0.905797	5.33941	119S/S
2008	RR506	2.34567	1.7593	2.05248	4.04181	3.03143	3.53662	9.44794	7.08614	8.26704	4.61871	3.24552	5.8999	119S/S	exclude: significantly outlying stdev
2008	RR510	2.65737	3.2154	2.93639	2.85799	3.45815	3.15807	3.29436	3.98616	3.64026	3.24491	0.359883	5.72204	119S/S
2008	RR511	17.7531	24.3357	21.0444	8.84585	12.1257	10.4858	3.70635	5.0806	4.39348	11.9746	8.4247	8.83222	119S/S	exclude: significantly outlying stdev
2008	RR525	4.31691	4.45369	4.3853	2.61172	2.69447	2.65309	4.53154	4.67511	4.60332	3.88057	1.0686	8.29137	119S/S
2008	RR526	3.20428	3.69353	3.4489	3.3058	3.81055	3.55818	3.22657	3.71922	3.47289	3.49332	0.0574299	5.64882	119S/S
2008	RR532	4.37717	6.21175	5.29446	3.79737	5.38893	4.59315	7.21	10.2319	8.72094	6.20285	2.20874	8.27154	119S/S
2008	RR550	3.83706	4.01389	3.92547	4.54727	4.75683	4.65205	5.65685	5.91755	5.7872	4.78824	0.938308	6.04257	119S/S
2008	RR556	3.05252	3.26029	3.1564	3.44618	3.68075	3.56347	2.88786	3.08442	2.98614	3.23534	0.296647	5.82168	119S/S
2008	RR570	5.20537	5.29636	5.25086	4.61075	4.69134	4.65104	4.19887	4.27226	4.23556	4.71249	0.51043	8.07414	119S/S
2008	RR573	3.50642	3.77114	3.63878	2.21146	2.37841	2.29494	2.53151	2.72263	2.62707	2.8536	0.699974	5.6818	119S/S
2008	RR574	6.49802	9.48074	7.98938	3.39874	4.95883	4.17879	3.94493	5.75573	4.85033	5.67283	2.03409	8.06173	119S/S
2008	RR80	8	6.16884	7.08442	5.29636	4.08405	4.6902	4.50023	3.47015	3.98519	5.25327	1.62453	7.89441	119S/S
2008	RR81	4.53154	5.83608	5.18381	4.24275	5.46416	4.85346	5.24157	6.75053	5.99605	5.34444	0.58799	7.95001	119S/S
2008	RR82	3.63008	4.18434	3.90721	2.72263	3.13834	2.93048	3.53081	4.06992	3.80037	3.54602	0.53574	5.32038	119S/S
2008	RR83	6.10504	7.43844	6.77174	5.04551	6.1475	5.59651	4.69134	5.71598	5.20366	5.8573	0.815922	7.73961	119S/S
2008	RR84	8.05564	7.80825	7.93195	3.38698	3.34035	3.36367	3.97237	3.85038	3.91137	5.069	2.49447	7.92906	119S/S
2008	RR85	6.32033	5.55967	5.94	3.68075	3.29436	3.48756	4.08405	3.59253	3.83829	4.42195	1.32632	8.06833	119S/S
2008	RR86	5.50217	5.44526	5.47371	4.16986	4.19887	4.18436	4.08405	4.04181	4.06293	4.57367	0.781822	8.44802	119S/S
2008	RR87	6.54322	6.43081	6.48701	3.75809	3.75809	3.75809	4	3.93128	3.96564	4.73691	1.51918	7.77068	119S/S
2008	RR88	6.36429	5.67649	6.02039	4.72397	4.28709	4.50553	4.22807	3.77114	3.99961	4.84184	1.05153	8.30553	119S/S
2008	RR89	5.38893	5.67649	5.53271	4.46915	4.78991	4.62953	4.85678	5.11594	4.98636	5.04954	0.454893	7.55862	119S/S
2008	RR249	5.77572	6.54322	6.15947	3.20428	3.43426	3.31927	6.6116	7.49018	7.05089	5.50988	1.94877	9.03793	119S/S
2008	RR242	7.83536	7.4127	7.62403	4.02782	3.605	3.81641	4.01389	3.79737	3.90563	5.11536	2.17303	8.54688	119S/S
2008	RR245	7.06162	9.98664	8.52413	3.5801	4.78991	4.18501	4.45369	6.29846	5.37608	6.02841	2.24191	8.27773	119S/S
2008	RR238	5.85634	6.49802	6.17718	2.75108	2.88786	2.81947	3.49429	3.87716	3.68573	4.22746	1.74318	8.51139	119S/S
2008	RR236	9.57983	8.22491	8.90237	4.75683	3.86375	4.31029	5.29636	4.54727	4.92181	6.04482	2.49353	7.70466	119S/S
2008	RR224	5.95871	5.33319	5.64595	3.73213	4	3.86607	3.68075	3.29436	3.48756	4.33319	1.15253	8.09363	119S/S
2008	RR116	6.29846	3.64268	4.97057	4.19887	2.90795	3.55341	9.25351	5.35171	7.30261	5.27553	1.89311	8.19841	119S/S
2008	RR110	4.48466	4.24275	4.36371	3.75809	4.25748	4.00779	3.43426	3.24901	3.34164	3.90438	0.518824	7.26197	119S/S
2008	RR114	8.31087	7.49018	7.90053	4.56305	4.92458	4.74382	4.46915	4.02782	4.24849	5.63094	1.98106	8.69429	119S/S
2008	RR250	6.16884	4.67511	5.42198	4.43828	4.02782	4.23305	3.78423	2.86791	3.32607	4.32703	1.05111	8.40957	119S/S
2008	RR248	7.38706	8.02777	7.70742	5.9794	7.78124	6.88032	5.02805	5.46416	5.24611	6.61128	1.25252	8.19079	119S/S
2008	RR117	7.08614	7.80825	7.4472	4.22807	5.16941	4.69874	3.5186	3.87716	3.69788	5.28127	1.94135	7.91959	119S/S
2008	RR221	5.29636	5.01066	5.15351	3.50642	3.68075	3.59359	3.90413	3.69353	3.79883	4.18197	0.847607	8.40381	119S/S
2008	RR235	6.12623	5.71598	5.9211	5.89708	6.10504	6.00106	5.11594	4.77334	4.94464	5.62227	0.588201	7.46842	119S/S
2002	35	0.014731	0.0340784	0.0244047	0.917004	2.12138	1.51919	1.10573	2.55797	1.83185	1.12515	0.966006	0.0928343	119G/G
2002	38	2.76063	4.42292	3.59178	1.12896	1.80876	1.46886	1.02456	1.64148	1.33302	2.13122	1.2667	0.0721346	119G/G
2002	58	0.898132	1.56374	1.23094	1.08298	1.88557	1.48427	0.630689	1.09809	0.864391	1.1932	0.311659	0.169658	119G/G
2002	71	1.04247	1.31039	1.17643	1.37554	1.72907	1.55231	0.949342	1.19334	1.07134	1.26669	0.25287	0.0603637	119G/G
2002	80	3.31728	4.50023	3.90876	1.28343	1.7411	1.51226	1.31494	1.78386	1.5494	2.32347	1.37302	0.0756284	119G/G
2002	82	1.00347	1.08673	1.0451	1.04247	1.12896	1.08572	1.40932	1.52626	1.46779	1.19954	0.2332	0.0548085	119G/G
2002	86	1.93858	2.49666	2.21762	1.16473	1.50004	1.33239	1.26138	1.6245	1.44294	1.66432	0.482354	0.0577675	119G/G
2002	99	2.36199	2.87787	2.61993	1.05702	1.28788	1.17245	1.20164	1.46409	1.33286	1.70841	0.793458	0.0598415	119G/G
2002	100	0.442884	0.607097	0.524991	1.06437	1.45902	1.2617	0.792784	1.08673	0.939759	0.908815	0.369326	0.0537243	119G/G
2002	106	0.552865	0.646176	0.599521	0.602904	0.70466	0.653782	1.12896	1.31951	1.22424	0.825846	0.346081	0.102557	119G/G
2002	116	0.359733	0.673617	0.516675	1.18099	2.21146	1.69623	1.39959	2.62079	2.01019	1.4077	0.787453	0.0620175	119G/G
2002	120	2.80889	4.24275	3.52582	0.806642	1.21841	1.01253	0.724471	1.09429	0.909382	1.81591	1.48172	0.0574005	119G/G
2002	132	0.00466147	0.00820091	0.00643119	2.17347	3.82378	2.99863	2.52275	4.43828	3.48052	2.16186	1.88214	0.0562511	119G/G
2002	174	0.0093553	0.00749425	0.00842478	4.62675	3.70635	4.16655	2.12138	1.69937	1.91037	2.02845	2.08158	0.0877144	119G/G
2002	261	2.77984	3.71922	3.24953	1.09051	1.45902	1.27476	1.19334	1.5966	1.39497	1.97309	1.10706	0.0593335	119G/G
2002	268	0.320856	0.949342	0.635099	1.20581	3.56771	2.38676	0.873573	2.58471	1.72914	1.58367	0.884845	0.0690069	119G/G
2002	269	0.317538	0.349896	0.333717	1.52098	1.67597	1.59848	1.16878	1.28788	1.22833	1.05351	0.650251	0.0655837	119G/G
2002	284	0.888843	0.962594	0.925719	1.42405	1.54221	1.48313	0.942785	1.02101	0.981898	1.13025	0.306892	0.0715528	119G/G
2002	302	1.28343	2.06337	1.6734	0.726986	1.16878	0.947882	0.78187	1.25701	1.01944	1.21357	0.399823	0.0706382	119G/G
2002	303	1.89212	2.46229	2.1772	2.23457	2.90795	2.57126	1.38992	1.80876	1.59934	2.11593	0.488849	0.0917297	119G/G
2002	318	0.251739	0.49141	0.371575	0.773782	1.51047	1.14213	0.709562	1.38511	1.04734	0.853679	0.420196	0.0717698	119G/G
2002	327	0.876606	1.27899	1.0778	0.052193	0.0761506	0.0641718	0.78187	1.14076	0.961317	0.701095	0.554657	0.103113	119G/G
2002	343	4.06992	4.12673	4.09833	1.32409	1.34257	1.33333	1.77154	1.79626	1.7839	2.40519	1.48351	0.0785114	119G/G
2002	359	2.18102	1.77154	1.97628	0.792784	0.643941	0.718362	1.20164	0.976032	1.08883	1.26116	0.646419	0.0933797	119G/G
2002	362	1.89212	2.26577	2.07894	2.88786	3.45815	3.173	1.21841	1.45902	1.33872	2.19689	0.922815	0.0866066	119G/G
2002	392	3.07375	3.20428	3.13901	1.07923	1.12506	1.10214	0.734584	0.765779	0.750182	1.66378	1.28965	0.190137	119G/G
2002	469	0.226095	0.190782	0.208439	1.32869	1.12117	1.22493	1.3333	1.12506	1.22918	0.887514	0.588101	0.0883521	119G/G
2002	470	0.639493	0.82932	0.734406	0.400535	0.51943	0.459982	0.505226	0.655197	0.580211	0.591533	0.137562	0.0865994	119G/G
2002	625	1.01045	1.17691	1.09368	0.755236	0.879649	0.817443	0.787308	0.917004	0.852156	0.921093	0.150469	0.0825224	119G/G
2002	681	0.882703	1.50525	1.19397	1.30134	2.21914	1.76024	0.873573	1.48968	1.18163	1.37861	0.330556	0.0318154	119G/G
2002	33	2.62079	2.8481	2.73444	2.08493	2.26577	2.17535	1.78386	1.93858	1.86122	2.257	0.442302	3.02893	119G/S
2002	59	1.91189	2.37019	2.14104	1.54221	1.91189	1.72705	1.92519	2.38667	2.15593	2.00801	0.243429	3.82037	119G/S
2002	72	1.27899	2.21146	1.74522	1.03886	1.79626	1.41756	1.31494	2.27363	1.79429	1.65236	0.204814	2.84067	119G/S
2002	73	2.19619	1.95206	2.07412	1.77154	1.57462	1.67308	1.88557	1.67597	1.78077	1.84266	0.207563	3.14762	119G/S
2002	75	2.10672	3.5186	2.81266	1.46917	2.45377	1.96147	2.16595	3.61752	2.89173	2.55529	0.515779	2.9048	119G/S
2002	77	1.47939	2.37019	1.92479	1.78386	2.85799	2.32092	1.71119	2.74157	2.22638	2.15736	0.20689	3.39592	119G/S
2002	78	1.38032	2.04911	1.71472	1.51047	2.24233	1.8764	2.21146	3.28297	2.74721	2.11278	0.555354	3.90072	119G/S
2002	83	0.188809	0.323088	0.255949	1.58008	2.70382	2.14195	1.7593	3.01049	2.3849	1.59427	1.16536	3.05376	119G/S
2002	85	1.31494	1.72907	1.52201	1.40444	1.84676	1.6256	1.77154	2.32947	2.0505	1.7327	0.280052	2.68023	119G/S
2002	91	0.719467	0.858565	0.789016	1.97247	2.35381	2.16314	2.74157	3.27161	3.00659	1.98625	1.11932	2.68949	119G/S
2002	92	0.580352	0.570382	0.575367	2.01391	1.97931	1.99661	3.44618	3.38698	3.41658	1.99619	1.42061	2.4407	119G/S
2002	96	0.530344	0.582367	0.556355	2.26577	2.48802	2.3769	4.3319	4.75683	4.54436	2.49254	1.99652	2.33163	119G/S
2002	103	2.04202	1.99308	2.01755	1.39474	1.36131	1.37803	2.41999	2.36199	2.39099	1.92886	0.512271	2.07482	119G/S
2002	103	3.86375	3.78423	3.82399	2.32947	2.28153	2.3055	2.68515	2.62989	2.65752	2.929	0.794815	2.07482	119G/S
2002	129	1.31039	2.37019	1.84029	1.24833	2.25793	1.75313	1.43893	2.60268	2.02081	1.87141	0.136526	2.19118	119G/S
2002	156	0.685391	0.882703	0.784047	2.39496	3.08442	2.73969	2.00694	2.58471	2.29582	1.93985	1.02527	3.31826	119G/S
2002	263	1.52626	1.6529	1.58958	2.8481	3.08442	2.96626	2.16595	2.34567	2.25581	2.27055	0.688459	3.40942	119G/S
2002	263	2.87787	3.2154	3.04664	2.6666	2.97935	2.82298	2.37019	2.64818	2.50918	2.79293	0.269984	3.40942	119G/S
2002	274	1.67018	2.06337	1.86677	2.60268	3.2154	2.90904	1.95206	2.41162	2.18184	2.31922	0.534544	3.22684	119G/S
2002	283	2.05623	2.59368	2.32495	1.91853	2.41999	2.16926	1.50004	1.89212	1.69608	2.06343	0.327523	2.3166	119G/S
2002	283	2.21914	2.9897	2.60442	1.49485	2.01391	1.75438	1.04608	1.40932	1.2277	1.86217	0.694658	2.3166	119G/S
2002	290	1.6358	3.63008	2.63294	2.49666	5.54044	4.01855	1.54221	3.42238	2.4823	3.0446	0.846826	2.98743	119G/S
2002	335	2.18859	2.28153	2.23506	1.81504	1.89212	1.85358	1.26138	1.31494	1.28816	1.79226	0.476417	2.26823	119G/S
2002	623	1.51572	2.46229	1.989	2.36199	3.83706	3.09952	1.34257	2.18102	1.76179	2.28344	0.71582	3.15517	119G/S
2002	667	2.04202	1.98618	2.0141	3.4822	3.38698	3.43459	2.62989	2.55797	2.59393	2.68087	0.714224	6.36552	119S/S
	no CNV control	1.48452	1.74715	1.61583	2.20381	2.59368	2.39874	0.929805	1.09429	1.01205	1.67554	0.695273	0.0456733	119G/G	unduplicated
	CNV control	5.85634	7.70076	6.77855	4.89056	6.43081	5.66068	5.40764	7.11074	6.25919	6.23281	0.559399	10.6033	119S/S	duplicated
