# Supplementary material for: Contemporary evolution of resistance at the major insecticide target site gene Ace-1 by mutation and copy number variation in the malaria mosquito Anopheles gambiae
Source: Mol Ecol. 2015 May 14;24(11):2656–72. doi: 10.1111/mec.13197 (PMC4447564; doi:10.1111/mec.13197)
Supplement: Supplementary file 4 — Data S2 Alignment of Ace-1 haplotypes in Phylip format. File: Weetman et al. Data S2.phy (text file). [file mec0024-2656-sd4.phy]

53 2031
GhanaA1aw ACAGGCATCATTTTCCCTTTAACAGACAATTGCACTTTTGTACTNNNNNNNNNNNNAGAACAGAAAACGAGACAGCATAATTTCCTACAGCCTCATTCACTTACACCAGGCTCATACCGACTTTTAACCGAAACATGTACTACAGAAACAAAAACAAACAATATGGAGAGTGCTCGCGCTGATACTAAGTTAATATGAAGAGATTACTGGCGAGGTCATCGATCCCATCCCGACATCATCGCTCCAGGCTCCAGCCCTACCAAGTCGCCTACCATTACCTACCCACCACCGACCACTACTCACACACNNCATTATCACTTCCGCCGNNNTCGCCGCCGCCGNNNACGCCGCCGACGCCACCACCTTCACACCGCCCTGCCAAAATGAATGCGCATTGTTGCGATAGATTGAATTTCCTTGGTTGTTGTTGTTGTTGGTTTTNTTTTGACATGTTTGTGTGTTGTTTTTTNCTTTCTCTCTCTCTCTNNTTCTGTGGTTCCAACATTTCAGACGCATTTTTTACACCATATATAGGTCACGGTGAGTCCGTACGAATTATAGATGCCGAGTTGGGCACGCTCGAGCATGTCCACAGTGGAGCAACGCCGCGGCGACGCGGCCTGACGAGGCGCGAGTCAAACTCGGGTAAGTACGCGATTGGAAGTGGGGGGACGTTTACCCTACCGTGTACTACNNNAACGCACTTTACCCCCACGCACACGCACCGGCAGACGCGAACGACAACGATCCGCTGGTGGTCAACACGGATAAGGGGCGCATCCGCGGCATTACGGTCGATGCGCCCAGCGGCAAGAAGGTGGACGTGTGGCTCGGCATTCCCTACGCCCAGCCGCCGGTCGGGCCGCTACGGTTCCGTCATCCGCGGCCGGCCGAAAAGTGGACCGGCGTGCTGAACACGACCACACCGCCCAACAGCTGCGTGCAGATCGTGGACACCGTGTTCGGCGACTTCCCGGGCGCGACCATGTGGAACCCGAACACGCCCCTGTCCGAGGACTGTCTGTACATTAACGTGGTGTCACCGCGACCCCGGCCCAAGAATGCGGCCGTCATGCTGTGGATCTTCGGCGGCGGCTTCTACTCCGGCACCGCCACCCTGGACGTGTACGACCACCGGGCGCTTGCGTCGGAGGAGAACGTGATCGTGGTGTCGCTGCAGTACCGCGTGGCCAGTCTGGGCTTCCTGTTTCTCGGCACCCCGGAAGCGCCGGGCAATGCGGGACTGTTCGATCAGAACCTTGCGCTACGGTAGGTGTCTTTGCATGTGTGAATGAGGGTATAGTATTCTAACGAGGTGCTCTTCTTCCCATCACTTCTTGGGAGTCAGCTGGGTGCGGGACAACATTCATCGGTTCGGTGGTGATCCGTCGCGTGTGACACTGTTCGGCGAGAGTGCCGGCGCCGTCTCGGTGTCGCTGCATCTGCTGTCCGCCCTTTCCCGCGATCTGTTCCAGCGGGCCATCCTGCAGAGCGGCTCGCCGACGGCACCGTGGGCATTGGTATCGCGCGAGGAAGCCACGCTAAGGTACGTGCCAGCTGCTGCTTTCCCCAAACCGCCAACCCGAGACAGCTCACACAACCCTCTTTTCCGTCGCTCTTTTCTCGCTCCAGAGCACTGCGGTTGGCCGAGGCGGTCGGCTGCCCGCACGAACCGAGCAAGCTGAGCGATGCGGTCGAGTGCCTGCGCGGCAAGGATCCGCACGTGCTGGTCAACAACGAGTGGGGCACGCTCGGCATTTGCGAGTTCCCGTTCGTGCCGGTGGTCGACGGTGCGTTCCTGGACGAGACGCCGCAGCGTTCGCTCGCCAGCGGGCGCTTCAAGAAGACGGAGATCCTCACCGGCAGCAACACGGAGGAGGGCTACTACTTCATCATCTACTACCTGACCGAGCTGCTGCGCAAGGAGGAGGGCGTGACCGTGACGCGCGAGGAGTTCCTGCAGGCGGTGCGCGAGCTCAACCCGTACGTGAACGGGGCGGCCCGGCAGGCGATCGTGTTCGAGTACACCGA
GhanaA1bw ACAGGCATCATTTTCCCTTTAACAGACAATTGCACTTTTGTACTNNNNNNNNNNNNAGAACAGAAAACGAGACAGCATAATTTCCAACAGCCTCATTCACTCATACCAGGCTCACACCGACTTTTAACCGAAACATGTACTACAGAAACAAAAACAAACAATATCGAGAGTGCTCGCGCTGATACTAAGTTAATATGAAGAGATTACTGGCGAGGTCATCGATCCCATCCCGACATCATCGCTCCAGGCTCCAGACCTACCAAGTCGCCTACCATTACCTACCCACCACCGACCACTACTCACACACNNCATTATCACTTCCGCCGNNNTCGCCGCCGCCGNNNACGCCGCCGACGCCACCACCTTCACACCGCCCTGCCAAAATGAATGCGCATTGTTGCGATAGATTGAATTTCCTTGGTTGTTGTTGTTGTTGGTTTTCTTTTGACATGTTTGTGTGTTGTTTTTTNCTTTCTCTCTCTCTCTNNTTCTGTGGTTCCAACATTTCAGACGCATTTTTTACACCATATATAGGTCACGGTGAGTCCGTACGAATTATAGATGCCGAGTTGGGCACGCTCGAGCATGTCCACAGTGGAGCAACGCCGCGGCGACGCGGCCTGACGAGGCGCGAGTCAAACTCGGGTAAGTACGCGATTGGAAGTGGGGGGACGTTTACCCTACCGTGTACTACTACAACGCACTTTACCCCCACGCACACGCACCGGCAGACGCGAACGACAACGATCCGCTGGTGGTCAACACGGATAAGGGGCGCATCCGCGGCATTACGGTCGATGCGCCCAGCGGCAAGAAGGTGGACGTGTGGCTCGGCATTCCCTACGCCCAGCCTCCGGTCGGCCCGCTACGATTCCGTCATCCGCGGCCGGCCGAAAAGTGGACCGGCGTGCTGAACACGACCACACCGCCAAACAGCTGCGTGCAGATCGTGGACACCGTGTTCGGCGACTTCCCGGGCGCGACCATGTGGAACCCGAACACGCCCCTCTCCGAGGACTGTCTGTACATTAACGTGGTGGCACCGCGGCCCCGGCCCAAGAATGCGGCCGTCATGCTGTGGATCTTCGGCGGCGGCTTCTACTCCGGCACCGCCACCCTGGACGTGTACGACCACCGGGCGCTTGCGTCGGAGGAGAACGTGATCGTGGTGTCGCTGCAGTACCGCGTGGCCAGTCTGGGCTTCCTGTTTCTCGGCACTCCGGAAGCGCCGGGCAATGCGGGACTGTTCGATCAGAACCTTGCGCTACGGTAGGTGTCATTGCATGTGTGAGTGAGGCTTTAGTATTCTAACGAGGTGCTCTTCTTCCCATCACTTCTTGGGAGTCAGCTGGGTGCGGGACAACATTCACCGGTTCGGTGGCGATCCGTCGCGTGTGACACTGTTCGGCGAGAGTGCCGGCGCCGTCTCGGTGTCGCTGCATCTGCTGTCCGCCCTTTCCCGCGATCTGTTCCAGCGAGCCATCCTGCAGAGCGGCTCGCCGACGGCACCGTGGGCATTGGTATCGCGCGAGGAAGCCACGCTAAGGTACGTGTCNNNNNNNNCTTNCCCCAANCCGCCAACCCGAGACAGCTCACACAACCCACTTTTCCATCGCTCTTTTCTCGCTCCAGAGCACTGCGGTTGGCCGAAGCGGTCGGCTGCCCGCACGAACCGAGCAAGCTGAGCGATGCGGTCGAGTGTCTGCGCGGCAAGGATCCGCACGTGCTGGTCAACAACGAGTGGGGCACGCTCGGCATTTGCGAGTTCCCGTTCGTGCCGGTGGTCGACGGTGCGTTCCTGGACGAGACGCCGCAGCGTTCGCTCGCCAGCGGGCGCTTCAAGAAGACGGAGATCCTCACCGGCAGCAACACGGAGGAGGGCTACTACTTCATCATCTACTACCTGACCGAGCTGCTGCGCAAGGAGGAGGGCGTGACCGTGACGCGCGAGGAGTTCCTGCAGGCGGTGCGCGAGCTCAACCCGTACGTGAACGGGGCGGCCCGGCAGGCGATCGTGTTCGAGTACACCGA
GhanaA3aw ACAGGCATCATTCNCCCTTTCACAGACAATTGCACTTTTGTACTGCGACGTGTACTAGAAAAGAAAACGAGACAGCATAATTTCCAACGGCCTCATTCACTTACACCAGGCTCATACCGACTAGTAAACGAANCATGTACTTNNGATTGGANNNNNNNCACNNNGGCGAGTGCTCGCGCTGATAATAAGTTAATATGAAGAGATTACTGGCGAGGTCATCGATCCCATCCCGACATCATCGCTCCAGGCTCGAGACCTACCAAGTCGCCTACCATTACCTACCCACCACCGACCACTACTCACACACNNCATTATCACTTCCGCCGCCGTCGCCGCCGCCGCCGACGCCGCCGACGCCACCACCTTCACACCGCCCTGCCAAAATGAATGCGCATTGTTGCGATAGATTGAATTTCCTTGGTTGTTGTTGTTGTTGGTTTTCTTTTGACATGTTTGTGTGTTGTTTTTTNCTTTCTCTCTCTCTNNNNTTCTGTGGTTCCAACATTTCAGACGCATTTTTTACACCATATATAGGTCACGGTGAGTCCGTACGAATTATAGATGCCGAGTTGGGCACGCTCGAGCATGTCCACAGTGGAGCAACGCCGCGGCGACGCGGCCTGACGAGGCGCGAGTCAAACTCGGGTAAGTACGCGATTGGAAGTGGGGGGACGTTTACCCTACCGTGTACTACTACAACGCACTTTACCCCCACGCACACGCACCGGCAGACGCGAACGACAACGATCCGCTGGTGGTCAACACGGATAAGGGGCGCATCCGCGGCATTACGGTCGATGCGCCCAGCGGCAAGAAGGTGGACGTGTGGCTCGGCATTCCCTACGCCCAGCCGCCGGTCGGGCCGCTACGATTCCGTCATCCGCGGCCGGCCGAAAAGTGGACCGGCGTGCTGAACACGACCACACCGCCCAACAGCTGCGTGCAGATCGTGGACACCGTGTTCGGCGACTTCCCGGGCGCGACCATGTGGAACCCGAACACGCCCCTGTCCGAGGACTGTCTGTACATTAACGTGGTGGCACCGCGGCCCCGGCCCAAGAATGCGGCCGTCATGCTGTGGATCTTCGGCGGCGGCTTCTACTCCGGCACCGCCACCCTGGACGTGTACGACCACCGGGCGCTTGCGTCGGAGGAGAACGTGATCGTGGTGTCGCTGCAGTACCGCGTGGCCAGTCTGGGCTTCCTGTTTCTCGGCACCCCGGAAGCGCCGGGCAATGCGGGACTGTTCGATCAGAACCTTGCGCTACGGTAGGTGTCTTTGCATGTGTGAGTGAGGCTTTAGTATTCTAACGAGGTGCTATTCTTCTCATCACTTCTTGGGAGTCAGCTGGGTGCGGGACAACATTCACCGGTTCGGTGGTGATCCGTCGCGTGTGACACTGTTCGGCGAGAGTGCCGGCGCCGTCTCGGTGTCGCTGCATCTGCTGTCCGCCCTTTCCCGCGATCTGTTCCAGCGGGCCATCCTGCAGAGCGGCTCGCCGACGGCACCGTGGGCATTGGTATCGCGCGAGGAAGCCACGCTAAGGTACGTGCCAGCTGCTGCTTTCCCCAAACCGCCAACCCGCGTCAGCTCACACAACCCACTTTTCCATCGCTCTTTTCTCGCTCCAGAGCACTGCGGTTGGCCGAAGCGGTCGGCTGCCCGCACGAACCGAGCAAGCTGAGCGATGCGGTCGAGTGCCTGCGCGGCAAGGACCCGCACGTGCTGGTCAACAACGAGTGGGGCACGCTCGGCATTTGCGAGTTCCCGTTCGTGCCGGTGGTCGACGGTGCGTTCCTGGACGAGACGCCGCAGCGTTCGCTCGCCAGCGGGCGCTTCAAGAAGACGGAGATCCTCACCGGCAGCAACACGGAGGAGGGCTACTACTTCATCATCTACTACCTGACCGAGCTGCTGCGCAAGGAGGAGGGCGTGACCGTGACGCGCGAAGAGTTCCTGCAGGCGGTGCGCGAGCTCAACCCGTACGTGAACGGGGCGGCCCGGCAGGCGATCGTGTTCGAGTACACCGA
GhanaA3cw ACAGGCATCATTCNCCCTTTCACAGACAATTGCACTTTTGTACTGCGACGTGTACTAGAAAAGAAAACGAGACAGCATAATTTCCAACGGCCTCATTCACTTACACCAGGCTCATACCGACTAGTAAACGAANCATGTACTTNNGATTGGANNNNNNNCACNNNGGCGAGTGCTCGCGCTGATAATAAGTTAATATGAAGAGATTACTGGCGAGGTCATCGATCCCATCCCGACATCATCGCTCCAGGCTCGAGACCTACCAAGTCGCCTACCATTACCTACCCACCACCGACCACTACTCACACACNNCATTATCACTTCCGCCGCCGTCGCCGCCGCCGCCGACGCCGCCGACGCCACCACCTTCACACCGCCCTGCCAAAATGAATGCGCATTGTTGCGATAGATTGAATTTCCTTGGTTGTTGTTGTTGTTGGTTTTCTTTTGACATGTTTGTGTGTTGTTTTTTNCTTTCTCTCTCTCTCTNNTTCTGTGGTTCCAACATTTCAGACGCATTTTTTACACCATATATAGGTCACGGTGAGTCCGTACGAATTATAGATGCCGAGTTGGGCACGCTCGAGCATGTCCACAGTGGAGCAACGCCGCGGCGACGCGGCCTGACGAGGCGCGAGTCAAACTCGGGTAAGTACGCGATTGGAAGTGGGGGGACGTTTACCCTACCGTGTACTACTACAACGCACTTTACCCCCACGCACACGCACCGGCAGACGCGAACGACAACGATCCGCTGGTGGTCAACACGGATAAGGGGCGCATCCGCGGCATTACGGTCGATGCGCCCAGCGGCAAGAAGGTGGACGTGTGGCTCGGCATTCCCTACGCCCAGCCGCCGGTCGGGCCGCTACGATTCCGTCATCCGCGGCCGGCCGAAAAGTGGACCGGCGTGCTGAACACGACCACACCGCCCAACAGCTGCGTGCAGATCGTGGACACCGTGTTCGGCGACTTCCCGGGCGCGACCATGTGGAACCCGAACACGCCCCTGTCCGAGGACTGTCTGTACATTAACGTGGTGGCACCGCGGCCCCGGCCCAAGAATGCGGCCGTCATGCTGTGGATCTTCGGCGGCGGCTTCTACTCCGGCACCGCCACCCTGGACGTGTACGACCACCGGGCGCTTGCGTCGGAGGAGAACGTGATCGTGGTGTCGCTGCAGTACCGCGTGGCCAGTCTGGGCTTCCTGTTTCTCGGCACCCCGGAAGCGCCGGGCAATGCGGGACTGTTCGATCAGAACCTTGCGCTACGGTAGGTGTCTTTGCATGTGTGAGTGAGGCTTTAGTATTCTAACGAGGTGCTATTCTTCTCATCACTTCTTGGGAGTCAGCTGGGTGCGGGACAACATTCACCGGTTCGGTGGTGATCCGTCGCGTGTGACACTGTTCGGCGAGAGTGCCGGCGCCGTCTCGGTGTCGCTGCATCTGCTGTCCGCCCTTTCCCGCGATCTGTTCCAGCGGGCCATCCTGCAGAGCGGCTCGCCGACGGCACCGTGGGCATTGGTATCGCGCGAGGAAGCCACGCTAAGGTACGTGCCAGCTGCTGCTTTCCCCAAACCGCCAACCCGCGTCAGCTCACACAACCCACTTTTCCATCGCTCTTTTCTCGCTCCAGAGCACTGCGGTTGGCCGAAGCGGTCGGCTGCCCGCACGAACCGAGCAAGCTGAGCGATGCGGTCGAGTGCCTGCGCGGCAAGGACCCGCACGTGCTGGTCAACAACGAGTGGGGCACGCTCGGCATTTGCGAGTTCCCGTTCGTGCCGGTGGTCGACGGTGCGTTCCTGGACGAGACGCCGCAGCGTTCGCTCGCCAGCGGGCGCTTCAAGAAGACGGAGATCCTCACCGGCAGCAACACGGAGGAGGGCTACTACTTCATCATCTACTACCTGACCGAGCTGCTGCGCAAGGAGGAGGGCGTGACCGTGACGCGCGAAGAGTTCCTGCAGGCGGTGCGCGAGCTCAACCCGTACGTGAACGGGGCGGCCCGGCAGGCGATCGTGTTCGAGTACACCGA
GhanaA3bw ACAGGCATCATTTTCCCTTTCACAGACAATTGCACTATTGTACTNNNNNNNNNNNNAGAACAGAAAACGAGACAGCATAATTTCCAACAGCCTCATTCACTCATACCAGGCTCACACCGACTTTTAACCGAAACATGTACTACAGAAACAAAAACAAACAATATGGAGAGTGCTCGCGCTGATACTAAGTTAATATGAAGAGATTACTGGCGAGGTCATCGATCCCATCCCGACATCATCGCTCCAGGCTCCAGACCTACCAAGTCGCCTACCATTACCTACCCACCACCGACCACTACTCACACACNNCATTATCACTTCCGCCGNNNTCGCCGCCGCCGNNNACGCCGCCGACGCCACCACCTTCACACCGCCCTGCCAAAATGAATGCGCATTGTTGCGATAGATTGAATTTCCTTGGTTGTTGTTGTTGTTGGTTTTCTTTTGACATGTTTGTGTGTTGTTTTTTNCTTTCTCTCTCTCTCTNNTTCTGTGGTTCCAACATTTCAGACGCATTTTTTACACCATATATAGGTCACGGTGAGTCCGTACGAATTATAGATGCCGAGTTGGGCACGCTCGAGCATGTCCACAGTGGAGCAACGCCGCGGCGACGCGGCCTGACGAGGCGCGAGTCAAACTCGGGTAAGTACGCGATTGGAAGTGGGGGGACGTTTACCCTACCGTGTACTACTACAACGCACTTTACCCCCACGCACACGCACCGGCAGACGCGAACGACAACGATCCGCTGGTGGTCAACACGGATAAGGGGCGCATCCGCGGCATTACGGTCGATGCGCCCAGCGGCAAGAAGGTGGACGTGTGGCACGGCATTCCCTACGCCCAGCCGCCGGTCGGCCCGCTACGGTTCCGTCATCCGCGGCCGGCCGAAAAGTGGACCGGCGTGCTGAACACGACCACACCGCCCAACAGCTGCGTGCAGATCGTGGACACCGTGTTCGGCGACTTCCCGGGCGCGACCATGTGGAACCCGAACACGCCGCTGTCCGAGGACTGTCTGTACATTAACGTGGTGGCACCGCGACCCCGGCCCAAGAATGCGGCCGTCATGCTGTGGATCTTCGGCGGCGGCTTCTACTCCGGCACCGCCACCCTGGACGTGTACGACCACCGGGCGCTTGCGTCGGAGGAGAACGTGATCGTGGTGTCGCTGCAGTACCGCGTGGCCAGTCTGGGCTTCCTGTTTCTCGGCACCCCGGAAGCGCCGGGCAATGCGGGACTGTTCGATCAGAACCTTGCGCTACGGTAGGTGTCTTTGCATGTGTGAATGAGGGTATAGTATTCTAACGAGGTGCTCTTCTTCCCATCACTTCTTGGGAGTCAGCTGGGTGCGGGACAACATTCACCGGTTCGGTGGCGATCCGTCGCGTGTGACACTGTTCGGCGAGAGTGCCGGCGCCGTCTCGGTGTCGCTGCATCTGCTGTCCGCCCTTTCCCGCGATCTGTTCCAGCGGGCCATCCTGCAGAGCGGCTCGCCGACGGCACCGTGGGCATTGGTATCGCGCGAGGAAGCCACGCTAAGGTACGTGCCAGCTGCTGCTTTCCCCAAACCACCAACCCGCGTCAGCTCACACAACCCACTTTTCCTTCGCTCTTTTCTCGCTCCAGAGCACTGCGGTTGGCCGAAGCGGTCGGCTGCCCGCACGAACCGAGCAAGCTGAGCGATGCGGTCGAGTGTCTGCGCGGCAAGGATCCGCACGTGCTGGTCAACAACGAGTGGGGCACGCTCGGCATTTGCGAGTTCCCGTTCGTGCCGGTGGTCGACGGTGCGTTCCTGGACGAGACGCCGCAGCGTTCGCTCGCCAGCGGGCGCTTCAAGAAGACGGAGATCCTCACCGGCAGCAACACGGAGGAGGGCTACTACTTCATCATCTACTACCTGACCGAGCTGCTGCGCAAGGAGGAGGGCGTGACCGTGACGCGCGAGGAGTTCCTGCAGGCGGTGCGCGAGCTCAACCCGTACGTGAACGGGGCGGCCCGGCAGGCGATCGTGTTCGAGTACACCGA
GhanaB3aw ACAGGCATCATTTNCCCTTTCACAGACAATTGCACTTTTGTACTNNNNNNNNNNNNAGAACAGAAAACGAGACAGCATAATTTCCAACAGCCTCATTCACTCATACCAGGCTCACACCGACTTTTAACCGAAACATGTACTACAGAAACAAAAACAAACAATATGGAGAGTGCTCGCGCTGATACTAAGTTAATATGAAGAGATTACTGGCGAGGTCATCGATCCCATCCCGACATCATCGCTCCAGGCTCCAGACCTACCAAGTCGCCTACCATTACCTACCCACCACCGACCACTACTCACACAGNNCATTATCACTTCCGCCGCCGTCGCCGCCGCCGCCGACGCCGCCGACGCCACCACCTTCACACCGCCCTGCCAAAATGAATGCGCATTGTTGCGATAGATTGAATTTCCTTGGTTGTTGTTGTTGTTGGTTTTCTTTTGACATGTTTGTGTGTTGTTTTTTNCTTTCTCTCTCTCTCTNNTTCTGTGGTTCCAACATTTCAGACGCATTTTTTACACCATATATAGGTCACGGTGAGTCCGTACGAATTATAGATGCCGAGTTGGGCACGCTCGAGCATGTCCACAGTGGAGCAACGCCGCGGCGACGCGGCCTGACGAGGCGCGAGTCAAACTCGGGTAAGTACGCGATTGGAAGTGGGGGGACGTTTACCCTACCGTGTACTACNNNAACGCACTTTACCCCCACGCACACGCACCGGCAGACGCGAACGACAACGATCCGCTGGTGGTCAACACGGATAAGGGGCGCATCCGCGGCATTACGGTCGATGCGCCCAGCGGCAAGAAGGTGGACGTGTGGCTCGGCATTCCCTACGCCCAGCCTCCGGTCGGCCCGCTACGATTCCGTCATCCGCGGCCGGCCGAAAAGTGGACCGGCGTGCTGAACACGACCACACCGCCCAACAGCTGCGTGCAGATCGTGGACACCGTGTTCGGCGACTTCCCGGGCGCGACCATGTGGAACCCGAACACGCCCCTGTCCGAGGACTGTCTGTACATTAACGTGGTGGCACCGCGACCCCGGCCCAAGAATGCGGCCGTCATGCTGTGGATCTTCGGCGGCGGCTTCTACTCCGGCACCGCCACCCTGGACGTGTACGACCACCGGGCGCTTGCGTCGGAGGAGAACGTGATCGTGGTGTCGCTGCAGTACCGCGTGGCCAGCCTGGGCTTCCTGTTTCTCGGCACCCCGGAAGCGCCGGGCAATGCGGGACTGTTCGATCAGAACCTTGCGCTACGGTAGGTGTCTTTGCATGGGTGAATGAGGGTATAGTATTCTAACGAGGTGCTCTTCTTCCCATCACTTCTTGGGAGTCAGCTGGGTGCGGGACAACATTCACCGGTTCGGTGGTGATCCGTCGCGCGTGACACTGTTCGGCGAGAGTGCCGGCGCCGTCTCGGTGTCGCTGCATCTGCTGTCCGCCCTTTCCCGCGATCTGTTCCAGCGGGCCATCCTGCAGAGCGGCTCGCCGACGGCACCGTGGGCATTGGTATCGCGCGAGGAAGCCACGCTAAGGTACGTGGCAGCTGCTGCTTTCCCCAAACCACCAACCCGCAACAGCTCACACAACCCACTTTTCCATCGCTCTTTTCTCGCTCCAGAGCACTGCGGTTGGCCGAAGCGGTCGGCTGCCCGCACGAACCGAGCAAGCTGAGCGATGCGGTCGAGTGTCTGCGCGGCAAGGACCCGCACGTGCTGGTCAACAACGAGTGGGGCACGCTCGGCATTTGCGAGTTCCCGTTCGTGCCGGTGGTCGACGGTGCGTTCCTGGACGAGACGCCGCAGCGTTCGCTCGCCAGCGGGCGCTTCAAGAAGACGGAGATCCTCACCGGCAGCAACACGGAGGAGGGCTACTACTTCATCATCTACTACCTGACCGAGCTGCTGCGCAAGGAGGAGGGCGTGACCGTGACGCGCGAGGAGTTCCTGCAGGCGGTGCGCGAGCTCAACCCGTACGTGAACGGGGCGGCCCGGCAGGCGATCGTGTTCGAGTACACCGA
GhanaB3bw ACAGGCATCATTTTCCCTTTCACAGACAATTGCACTTTTGTACTNNNNNNNNNNNNAGAACAGAAAACGAGACAGCATAATTTCCTACAGCCTCATTCACTCATACCAGGCTCACACCGACTTTTAACCGAAACATGTACTACAGAAACAAAAACAAACAATATGGAGAGTGCTCGCGCTGATACTAAGTTAATATGAAGAGATTACTGGCGAGGTCATCGATCCCATCCCGACATCATCGCTCCAGGCTCCAGACCTACCAAGTCGCCTACCATTACCTACCCACCACCGACCACTACTCACACACNNCATTATCACTTCCGCCGNNNTCGCCGCCGCCGCCGACGCCGCCGACGCCACCACCTTCACACCGCCCTGCCAAAATGAATGCGCATTGTTGCGATAGATTGAATTTCCTTGGTTGTTGTTGTTGTTGGTTTTCTTTTGACATGTTTGTGTGTTGTTTTTTNCTTTCTCTCTCTCTCTNNTTCTGTGGTTCCAACATTTCAGACGCATTTTTTACACCATATATAGGTCACGGTGAGTCCGTACGAATTATAGATGCCGAGTTGGGCACGCTCGAGCATGTCCACAGTGGAGCAACGCCGCGGCGACGCGGCCTGACGAGGCGCGAGTCAAACTCGGGTAAGTACGCGATTGGAAGTGGGGGGACGTTTACCCTACCGTGTACTACTACAACGCACTTTACCCCCACGCACACGCACCGGCAGACGCGAACGACAACGATCCGCTGGTGGTCAACACGGATAAGGGGCGCATCCGCGGCATTACGGTCGATGCGCCCAGCGGCAAGAAGGTGGACGTGTGGCTCGGCATTCCCTACGCCCAGCCGCCGGTCGGGCCGCTACGGTTCCGTCATCCGCGGCCGGCCGAAAAGTGGACCGGCGTGCTGAACACGACCACACCGCCCAACAGCTGCGTGCAGATCGTGGACACCGTGTTCGGCGACTTCCCGGGCGCGACCATGTGGAACCCGAACACGCCCCTCTCCGAGGACTGTCTGTACATTAACGTGGTGGCACCGCGGCCCCGGCCCAAGAATGCGGCCGTCATGCTGTGGATCTTCGGCGGCGGCTTCTACTCCGGCACCGCCACCCTGGACGTGTACGACCACCGGGCGCTTGCGTCGGAGGAGAACGTGATCGTGGTGTCGCTGCAGTACCGCGTGGCCAGTCTGGGCTTCCTGTTTCTCGGCACCCCGGAAGCGCCGGGCAATGCGGGACTGTTCGATCAGAACCTTGCGCTACGGTAGGTGTCTTTGCATGGGTGAATGAGGGTATAGTATTCTAACGAGGTGCTCTTCTTCCCATCACTTCTTGGGAGTCAGATGGGTGCGGGACAACATCCACCGGTTCGGTGGTGATCCGTCGCGTGTGACACTGTTCGGCGAGAGTGCCGGTGCCGTCTCGGTGTCGCTGCATCTGCTGTCCGCCCTTTCCCGCGATCTGTTCCAGCGGGCCATCCTGCAGAGCGGCTCGCCGACGGCACCGTGGGCATTGGTATCGCGCGAGGAAGCCACGCTAAGGTACGTGCCAGCTGCTGCTTTCCCCAAACCACCAACCCGCGTCAGCTCACACAACCCACTTTTCCTTCGCTCTTTTCTCGCTCCAGAGCACTGCGGTTGGCCGAAGCGGTCGGCTGCCCGCACGAACCGAGCAAGCTGAGCGATGCGGTCGAGTGTCTGCGCGGCAAGGATCCGCACGTGCTGGTCAACAACGAGTGGGGCACGCTCGGCATTTGCGAGTTCCCGTTCGTGCCGGTGGTCGACGGTGCGTTCCTGGACGAGACGCCGCAGCGTTCGCTCGCCAGCGGGCGCTTCAAGAAGACGGATATCCTCACCGGCAGCAACACGGAGGAGGGCTACTACTTCATCATCTACTACCTGACCGAGCTGCTGCGCAAGGAGGAGGGCGTGACCGTGACGCGCGAGGAGTTCCTGCAGGCGGTGCGCGAGCTCAACCCGTACGTGAACGGGGCGGCCCGGCAGGCGATCGTGTTCGAGTACACCGA
GhanaC3aw ACAGGCATCATTCNCCCTTTCACAGACAATTGCACTTTTGTACTNNNNNNNNNNNNAGAACAGAAAACGAGACAGCATAATTTCCAACAGCCTCATTCACTCATACCAGGCTCACACCGACTTTTAACCGAAACATGTACTACAGAAACAAAAACAAACAATATGGAGAGTGCTCGCGCTGATACTAAGTTAATATGAAGAGATTACTGGCGAGGTCATCGATCCCATCCCGACATCATCGCTCCAGGCTCCAGACCTACCAAGTCGCCTACCATTACCTACCCACCACCGACCACTACTCACACAGNNCATTATCACTTCCGCCGCCGTCGCCGCCGCCGCCGACGCCGCCGACGCCACCACCTTCACACCGCCCTGCCAAAATGAATGCGCATTGTTGCGATAGATTGAATTTCCTTGGTTGTTGTTGTTGTTGGTTTTCTTTTGACATGTTTGTGTGTTGTTTTTTTCTTTCTCTCTCTCTCTNNTTCTGTGGTTCCAACATTTCAGACGCATTTTTTACACCATATATAGGTCACGGTGAGTCCGTACGAATTATAGATGCCGAGTTGGGCACGCTCGAGCATGTCCACAGTGGAGCAACGCCGCGGCGACGCGGCCTGACGAGGCGCGAGTCAAACTCGGGTAAGTACGCGATTGGAAGTGGGGGGACGTTTACCCTACCGTGTACTACTACAACGCACTTTACCCCCACGCACACGCACCGGCAGACGCGAACGACAACGATCCGCTGGTGGTCAACACGGATAAGGGGCGCATCCGCGGCATTACGGTCGATGCGCCCAGCGGCAAGAAGGTGGACGTGTGGCTCGGCATTCCCTACGCCCAGCCGCCGGTCGGGCCGCTACGGTTCCGTCATCCGCGGCCGGCCGAAAAGTGGACCGGCGTGCTGAACACGACCACACCGCCCAACAGCTGCGTGCAGATCGTGGACACCGTGTTCGGCGACTTCCCGGGCGCGACCATGTGGAACCCGAACACGCCCCTGTCCGAGGACTGTCTGTACATTAACGTGGTGGCACCGCGACCCCGGCCCAAGAATGCGGCCGTCATGCTGTGGATCTTCGGCGGCGGCTTCTACTCCGGCACCACCACCCTGGACGTGTACGACCACCGGGCGCTTGCGTCGGAGGAGAACGTGATCGTGGTGTCGCTGCAGTACCGCGTGGCCAGTCTGGGCTTCCTGTTTCTCGGCACCCCGGAAGCGCCGGGCAATGCGGGACTGTTCGATCAGAACCTTGCGCTACGGTAGGTGTCTTTGCATGTGTGAATGAGGGTATAGTATTCTAACGAGGTGCTCTTCTTCCCATCACTTCTTGGGAGTCAGCTGGATGCGGGACAACATTCACCGGTTCGGTGGCGATCCGTCGCGTGTGACACTGTTCGGCGAGAGTACCGGTGCCGTCTCGGTGTCGCTGCATCTGCTGTCCGCCCTTTCCCGCGATCTGTTCCAGCGGGCCATCCTGCAGAGCGGCTCGCCGACGGCACCGTGGGCATTGGTATCGCGCGAGGAAGCCACGCTAAGGTACGTGCCAGCTGCTGCTTTCCCCAAACCACCAACCCGCAACAGCTCACACAACCCTCTTTTCCGTCGCTCTTTTCTCGCTCCAGAGCACTGCGGTTGGCCGAGGCGGTCGGCTGCCCGCACGAACCGAGCAAGCTGAGCGATGCGGTCGAGTGTCTGCGCGGCAAGGACCCGCACGTGCTGGTCAACAACGAGTGGGGCACGCTCGGCATTTGCGAGTTCCCGTTCGTGCCGGTGGTCGACGGTGCGTTCCTGGACGAGACGCCGCAGCGTTCGCTCGCCAGCGGGCGCTTCAAGAAGACGGAGATCCTCACCGGCAGCAACACGGAGGAGGGCTACTACTTCATCATCTACTACCTGACCGAGCTGCTGCGCAAGGAGGAGGGCGTGACCGTGACGCGCGAAGAGTTCCTGCAGGCGGTGCGCGAGCTCAACCCGTACGTGAACGGGGCGGCCCGGCAGGCGATCGTGTTCGAGTACACCGA
GhanaC3bw ACAGGCATCATTTTCCCTTTCACAGACAATTGCACTTTTGTACTNNNNNNNNNNNNAGAACAGAAAACGAGACAGCATAATTTCCAACAGCCTCATTCACTCATACCAGGCTCACACCGACTTTTAACCGAAACATGTACTACAGAAATAAAAACAAACAATATGGAGAGTGCTCGCGCTGATACTAAGTTAATATGAAGAGATTACTGGCGAGGTCATCGATCCCATCCCGACATCATCGCTCCAGGCTCCAGACCTACCAAGTCGCCTACCATTACCTACCCACCACCGACCACTACTCACACACNNCATTATCACTTNNNCCGCCGTCGCCGCCGCCGCCGACGCCGCCGACGCCACCACCTTCACACCGCCCTGCCAAAATGAATGCGCATTGTTGCGATAGATTGAATTTCCTTGGTTGTTGTTGTTGTTGGTTTTCTTTTGACATGTTTGTGTGTTGTTTTTTNCTTTCTCTCTCTCTCTNNTTCTGTGGTTCCAACATTTCAGACGCATTTTTTACACCATATATAGGTCACGGTGAGTCCGTACGAATTATAGATGCCGAGTTGGGCACGCTCGAGCATGTCCACAGTGGAGCAACGCCGCGGCGACGCGGTCTGACGAGGCGCGAGTCAAACTCGGGTAAGTACGCGATTGGAAGTGGGGGGACGTTTACCCTACCGTGNNNTACTACAACGCACTTTACCCCCACGCACACGCACCGGCAGACGCGAACGACAACGATCCGCTGGTGGTCAACACGGATAAGGGGCGCATCCGCGGCATTACGGTCGATGCGCCCAGCGGCAAGAAGGTGGACGTGTGGCTCGGCATTCCCTACGCCCAGCCGCCGGTCGGGCCGCTACGGTTCCGTCATCCGCGGCCGGCCGAAAAGTGGACCGGCGTGCTGAACACGACCACACCGCCCAACAGCTGCGTGCAGATCGTGGACACCGTGTTCGGCGACTTCCCGGGCGCGACCATGTGGAACCCGAACACGCCCCTCTCCGAGGACTGTCTGTACATTAACGTGGTGGCACCGCGGCCCCGGCCCAAGAATGCGGCCGTCATGCTGTGGATCTTCGGCGGCGGCTTCTACTCCGGCACCGCCACCCTGGACGTGTACGACCACCGGGCGCTTGCGTCGGAGGAGAACGTGATCGTGGTGTCGCTGCAGTACCGCGTGGCCAGTCTGGGCTTCCTGTTTCTCGGCACCCCGGAAGCGCCGGGCAATGCGGGACTGTTCGATCAGAACCTTGCGCTACGGTAGGTGTCTTTGCATGTGTGAATGAGGGTATAGTATTCTAACGAGGTGCTCTTCTTCCCATCACTTCTTGGGAGTCAGCTGGGTGCGGGACAACATTCACCGGTTCGGTGGCGATCCGTCGCGTGTGACACTGTTCGGCGAGAGTGCCGGCGCCGTCTCGGTGTCGCTGCATCTGCTGTCCGCCCTTTCCCGCGATCTGTTCCAGCGGGCCATCCTGCAGAGCGGCTCGCCGACGGCACCGTGGGCATTGGTATCGCGCGAGGAAGCCACGCTAAGGTACGTGCCAGCTGCTGCGTTCCCCAAACCGCCAACCCGCGACAGCTCACACAACCCTCTTTTCCGTCGCTCTTTTCTCGCTCCAGAGCACTGCGGTTGGCCGAGGCGGTCGGCTGCCCGCACGAACCGAGCAAGCTGAGCGATGCGGTCGAGTGCCTGCGCGGCAAGGATCCGCACGTGCTGGTCAACAACGAGTGGGGCACGCTCGGCATTTGCGAGTTCCCGTTCGTCCCGGTGGTCGACGGTGCGTTCCTGGACGAGACGCCGCAGCGTTCGCTCGCCAGCGGGCGCTTCAAGAAGACGGAGATCCTCACCGGCAGCAACACGGAGGAGGGCTACTACTTCATCATCTACTACCTGACCGAGCTGCTGCGCAAGGAGGAGGGCGTGACCGTGACGCGCGAGGAGTTCCTGCAGGCGGTGCGCGAGCTCAACCCGTACGTGAACGGGGCGGCCCGGCAGGCGATCGTGTTCGAGTACACCGA
GhanaD3aw ACAGGCATCATTTTCCCTTTCACAGACAATTGCACTTTTGTACTNNNNNNNNNNNNAGAACAGAAAACGAGACAGCATAATTTCCTACAGCCTCATTCACTCATACCAGGCTCACACCGACTTTTAACCGAAACATGTACTACAGAAACAAAAACAAACAATATGGAGAGTGCTCGCGCTGATACTAAGTTAATATGAAGAGATTACTGGCGAGGTCATCGATCCCATCCCGACATCATCGCTCCAGGCTCCAGACCTACCAAGTCGCCTACCATTACCTACCCACCACCGACCACTACTCACACACNNCATTATCACTTCCGCCGNNNTCGCCGCCGCCGCCGACGCCGCCGACGCCACCACCTTCACACCGCCCTGCCAAAATGAATGCGCATTGTTGCGATAGATTGAATTTCCTTGGTTGTTGTTGTTGTTGGTTTTCTTTTGACATGTTTGTGTGTTGTTTTTTNCTTTCTCTCTCTCTNNNNTTCTGTGGTTCCAACATTTCAGACGCATTTTTTACACCATATATAGGTCACGGTGAGTCCGTACGAATTATAGATGCCGAGTTGGGCACGCTCGAGCATGTCCACAGTGGAGCAACGCCGCGGCGACGCGGTCTGACGAGGCGCGAGTCAAACTCGGGTAAGTACGCGATTGGAAGTGGGGGGACGTTTACCCTACCGTGTACTACNNNAACGCACTTTACCCCCACGCACACGCACCGGCAGACGCGAACGACAACGATCCGCTGGTGGTCAACACGGATAAGGGGCGCATCCGCGGCATTACGGTCGATGCGCCCAGCGGCAAGAAGGTGGACGTGTGGCTCGGCATTCCCTACGCCCAGCCGCCGGTCGGGCCGCTACGGTTCCGTCATCCGCGGCCGGCCGAAAAGTGGACCGGCGTGCTGAACACGACCACACCGCCCAACAGCTGCGTGCAGATCGTGGACACCGTGTTCGGCGACTTCCCGGGCGCGACCATGTGGAACCCGAACACGCCCCTGTCCGAGGACTGTCTGTACATTAACGTGGTGGCACCGCGACCCCGGCCCAAGAATGCGGCCGTCATGCTGTGGATCTTCGGCGGCGGCTTCTACTCCGGCACCGCCACCCTGGACGTGTACGACCACCGGGCGCTTGCGTCGGAGGAGAACGTGATCGTGGTGTCGCTGCAGTACCGCGTGGCCAGTCTGGGCTTCCTGTTTCTCGGCACCCCGGAAGCGCCGGGCAATGCGGGACTGTTCGATCAGAACCTTGCGCTACGGTAGGTGTCTCTGCATGGGTGAATGAGGGTATAGTATTCTAACGAGGTGCTCTTCTTCCCATCACTTCTTGGGAGTCAGCTGGGTGCGGGACAACATTCACCGGTTCGGTGGTGATCCGTCGCGTGTGACACTGTTCGGCGAGAGTGCCGGCGCCGTCTCGGTGTCGCTGCATCTGCTGTCCGCCCTTTCCCGCGATCTGTTCCAGCGGGCCATCCTGCAGAGCGGCTCGCCGACGGCACCGTGGGCATTGGTATCGCGCGAGGAAGCCACGCTAAGGTACGTGCCAGCTGCTGCTTTCCCCAAACCGCCAACCCGCGACAGCTCACACAACCCACTTTTCCTTCGCTCTTTTCTCGCTCCAGAGCACTGCGGTTGGCCGAAGCGGTCGGCTGCCCGCACGAACCGAGCAAGCTGAGCGATGCGGTCGAGTGTCTGCGCGGCAAGGATCCGCACGTGCTGGTCAACAACGAGTGGGGCACGCTCGGCATTTGCGAGTTCCCGTTCGTGCCGGTGGTCGACGGTGCGTTCCTGGACGAGACGCCGCAGCGTTCGCTCGCCAGCGGGCGCTTCAAGAAGACGGAGATCCTCACCGGCAGCAACACGGAGGAGGGCTACTACTTCATCATCTACTACCTGACCGAGCTGCTGCGCAAGGAGGAGGGCGTGACCGTGACGCGCGAAGAGTTCCTGCAGGCGGTGCGCGAGCTCAACCCGTACGTGAACGGGGCGGCCCGGCAGGCGATCGTGTTCGAGTACACCGA
GhanaD3bw ACAGGCATCATTCCNCCTTTCACAGACAATTGCACTTTTGTACTNNNNNNNNNNNNAGAACAGAAAACGAGACAGCATAATTTCCAACAGCCTCATTCACTCATACCAGGCTCACACCGACTTTTAACCGAAACATGTACTACAGAAACAAAAACAAACAATATGGAGAGTGCTCGCGCTGATACTAAGTTAATATGAAGAGATTACTGGCGAGGTCATCGATCCTATCCCGACATCATCGCTCCAGGCTCCAGACCTACCAAGTCGCCTACCATTACCTACCCACCACCGACCACTACTCACACACNNCATTATCACTTCCGCCGNNNTCGCCGCCGCCGCCGACGCCGCCGATGCCACCACCTTCACACCGCCCTGCCAAAATGAATGCGCATTGTTGCGATAGATTGAATTTCCTTGGTTGTTGTTGTTGTTGGTTTTCTTTTGACATGTTTGTGTGTTGTTTTTTNCTTTCTCTCTCTCTCTCTTTCTGTGGTTCCAACATTTCAGACGCATTTTTTACACCATATATAGGTCACGGTGAGTCCGTACGAATTATAGATGCCGAGTTGGGCACGCTCGAGCATGTCCACAGTGGAGCAACGCCGCGGCGACGCGGTCTGACGAGGCGCGAGTCAAACTCGGGTAAGTACGCGATTGGAAGTGGGGGGACGTTTACCCTACCGTGTACTACNNNAACGCACTTTACCCCCACGCACACGCACCGGCAGACGCGAACGACAACGATCCGCTGGTGGTCAACACGGATAAGGGGCGCATCCGCGGCATTACGGTCGATGCGCCCAGCGGCAAGAAGGTGGACGTGTGGCTCGGCATTCCCTACGCCCAGCCGCCGGTCGGGCCGCTACGGTTCCGTCATCCGCGGCCGGCCGAAAAGTGGACCGGCGTGCTGAACACGACCACACCGCCCAACAGCTGCGTGCAGATCGTGGACACCGTGTTCGGCGACTTCCCGGGCGCGACCATGTGGAACCCGAACACGCCCCTGTCCGAGGACTGTCTGTACATTAACGTGGTGGCACCGCGACCCCGGCCCAAGAATGCGGCCGTCATGCTGTGGATCTTCGGCGGCGGCTTCTACTCCGGCACCGCCACCCTGGACGTGTACGACCACCGGGCGCTTGCGTCGGAGGAGAACGTGATCGTGGTGTCGCTGCAGTACCGCGTGGCCAGTCTGGGCTTCCTGTTTCTCGGCACCCCGGAAGCGCCGGGCAATGCGGGACTGTTCGATCAGAACCTTGCGCTACGGTAGGTGTCTTTGCATGTGTGAATGAGGGTATAGTATTCTAACGAGGTGCTCTTCTTCCCATCACTTCTTGGGAGTCAGCTGGGTGCGGGACAACATTCACCGGTTCGGTGGTGATCCGTCGCGCGTGACACTGTTCGGCGAGAGTGCCGGTGCCGTCTCGGTGTCGCTGCATCTGCTGTCCGCCCTTTCCCGCGATCTGTTCCAGCGGGCCATCCTGCAGAGCGGCTCGCCGACGGCACCGTGGGCATTGGTATCGCGCGAGGAAGCCACGTTAAGGTACGTGCCAGCTGCTGCTTTCCCCAAACCACCAACCCGCGTCAGCTCACACAACCCACTTTTCCTTCGCTCTTTTCTCGCTCCAGAGCACTGCGGTTGGCCGAAGCGGTCGGCTGCCCGCACGAACCGAGCAAGCTGAGCGATGCGGTCGAGTGTCTGCGCGGCAAGGACCCGCACGTGCTGGTCAACAACGAGTGGGGCACGCTCGGCATTTGCGAGTTCCCGTTCGTGCCGGTGGTCGACGGTGCGTTCCTGGACGAGACGCCGCAGCGTTCGCTCGCCAGCGGGCGCTTCAAGAAGACGGAGATCCTCACCGGCAGCAACACGGAGGAGGGCTACTACTTCATCATCTACTACCTGACCGAGCTGCTGCGCAAGGAGGAGGGCGTGACCGTGACGCGCGAGGAGTTCCTGCAGGCGGTGCGCGAGCTCAACCCGTACGTGAACGGGGCGGCCCGGCAGGCGATCGTGTTCGAGTACACCGA
GhanaA4a  ACAGGCATCATTTTGCCTTTCACAGACAATTGCACTTTTGTACTNNNNNNNNNNNNAGAACAGAAAACGAGACAGCATAATTTCCAACAGCCTCATTCACTCACGCCAGGCTCATACCGACTTTTAACCGAAACATGTACTACAGAAACAAAAACAAACAATGTGGAGAGTGCTCGCGCTGATACTAAGCTAATATGAAGAGATTACTGGCGAGGTCATCGATCCCATCCCGACATCATCGCTCCAGGCTCCAGACCTACCAAGTCGCCTACCATTACCTACCCACCACCGACCACTACTCACACACNNCATTATCACTTCCGCCGNNNTCGCCGCCGCCGCCGACGCCGCCGACGCCACCACCTTCACACCGCCCTGCCAAAATGAATGCGCATTGTTGCGATAGATTGAATTTCCTTGGTTGTTGTTGTTGTTGGTTTTCTTTTGACATGTTTGTGTGTTGTTTTTTNCTTTCTCTCTCTCTCTCTTTCTGTGGTTCCAACATTTCAGACGCATTTTTTACACCATATATAGGTCACGGTGAGTCCGTACGAATTATAGATGCCGAGTTGGGCACGCTCGAGCATGTCCACAGTGGAGCAACGCCGCGGCGACGCGGTCTGACGAGGCGCGAGTCAAACTCGGGTAAGTACGCGATTGGAAGTGGGGGGACGTTTACCCTACCGTGTACTACNNNAACGCACTTTACCCCCACGCACACGCACCGGCAGACGCGAACGACAACGATCCGCTGGTGGTCAACACGGATAAGGGGCGCATCCGCGGCATTACGGTCGATGCGCCCAGCGGCAAGAAGGTGGACGTGTGGCTCGGCATTCCCTACGCCCAGCCGCCGGTCGGGCCGCTACGGTTCCGTCATCCGCGGCCGGCCGAAAAGTGGACCGGCGTGCTGAACACGACCACACCGCCCAACAGCTGCGTGCAGATCGTGGACACCGTGTTCGGCGACTTCCCGGGCGCGACCATGTGGAACCCGAACACGCCCCTGTCCGAGGACTGTCTGTACATTAACGTGGTGGCACCGCGGCCCCGGCCCAAGAATGCGGCCGTCATGCTGTGGATCTTCGGCGGCAGCTTCTACTCCGGCACCGCCACCCTGGACGTGTACGACCACCGGGCGCTTGCGTCGGAGGAGAACGTGATCGTGGTGTCGCTGCAGTACCGCGTGGCCAGTCTGGGCTTCCTGTTTCTCGGCACCCCCGAAGCGCCGGGCAATGCGGGACTGTTCGATCAGAACCTTGCGCTACGGTAGGTGTCTTTGCGTGTGTGTCTGTAGTTATAGTATTCTAACGAGGTGCTCTTCTTCCCATCACTTCTTGGGAGTCAGCTGGGTGCGGGACAACATTCACCGGTTCGGTGGTGATCCGTCGCGCGTGACACTGTTCGGCGAGAGTGCCGGTGCCGTCTCGGTGTCGCTGCATCTGCTGTCCGCCCTTTCCCGCGATCTGTTCCAGCGGGCCATCCTGCAGAGCGGCTCGCCGACGGCACCGTGGGCATTGGTATCGCGCGAGGAAGCCACGCTAAGGTACGTGCCAGCTGCTGCTTTCCCCAAACCACCAACCCGCAACAGCTCACACAACCCTCTTTTCCGTCGCTCTTTTCTCGCTCCAGAGCACTGCGGTTGGCCGAGGCGGTCGGCTGCCCGCACGAACCGAGCAAGCTGAGCGATGCGGTCGAGTGTCTGCGCGGCAAGGATCCGCACGTGCTGGTCAACAACGAGTGGGGCACGCTCGGCATTTGCGAGTTCCCGTTCGTGCCGGTGGTCGACGGTGCGTTCCTGGACGAGACGCCGCAGCGTTCGCTCGCCAGCGGGCGCTTCAAGAAGACGGAGATCCTCACCGGCAGCAACACGGAGGAGGGCTACTACTTCATCATCTACTACCTGACCGAGCTGCTGCGCAAGGAGGAGGGCGTGACCGTGACGCGCGAGGAGTTCCTGCAGGCGGTGCGCGAGCTCAACCCGTACGTGAACGGGGCGGCCCGGCAGGCGATCGTGTTCGAGTACACCGA
GhanaA4b  ACAGGCATCATTTTGCCTTTCACAGACAATTGCACTTTTGTACTNNNNNNNNNNNNAGAACAGAAAACGAGACAGCATAATTTCCAACAGCCTCATTCACTCACGCCAGGCTCATACCGACTTTTAACCGAAACATGTACTACAGAAACAAAAACAAACAATGTGGAGAGTGCTCGCGCTGATACTAAGCTAATATGAAGAGATTACTGGCGAGGTCATCGATCCCATCCCGACATCATCGCTCCAGGCTCCAGACCTACCAAGTCGCCTACCATTACCTACCCACCACCGACCACTACTCACACACNNCATTATCACTTCCGCCGNNNTCGCCGCCGCCGCCGACGCCGCCGACGCCACCACCTTCACACCGCCCTGCCAAAATGAATGCGCATTGTTGCGATAGATTGAATTTCCTTGGTTGTTGTTGTTGTTGGTTTTCTTTTGACATGTTTGTGTGTTGTTTTTTNCTTTCTCTCTCTCTCTCTTTCTGTGGTTCCAACATTTCAGACGCATTTTTTACACCATATATAGGTCACGGTGAGTCCGTACGAATTATAGATGCCGAGTTGGGCACGCTCGAGCATGTCCACAGTGGAGCAACGCCGCGGCGACGCGGTCTGACGAGGCGCGAGTCAAACTCGGGTAAGTACGCGATTGGAAGTGGGGGGACGTTTACCCTACCGTGTACTACNNNAACGCACTTTACCCCCACGCACACGCACCGGCAGACGCGAACGACAACGATCCGCTGGTGGTCAACACGGATAAGGGGCGCATCCGCGGCATTACGGTCGATGCGCCCAGCGGCAAGAAGGTGGACGTGTGGCTCGGCATTCCCTACGCCCAGCCGCCGGTCGGGCCGCTACGGTTCCGTCATCCGCGGCCGGCCGAAAAGTGGACCGGCGTGCTGAACACGACCACACCGCCCAACAGCTGCGTGCAGATCGTGGACACCGTGTTCGGCGACTTCCCGGGCGCGACCATGTGGAACCCGAACACGCCCCTGTCCGAGGACTGTCTGTACATTAACGTGGTGGCACCGCGGCCCCGGCCCAAGAATGCGGCCGTCATGCTGTGGATCTTCGGCGGCAGCTTCTACTCCGGCACCGCCACCCTGGACGTGTACGACCACCGGGCGCTTGCGTCGGAGGAGAACGTGATCGTGGTGTCGCTGCAGTACCGCGTGGCCAGTCTGGGCTTCCTGTTTCTCGGCACCCCCGAAGCGCCGGGCAATGCGGGACTGTTCGATCAGAACCTTGCGCTACGGTAGGTGTCTTTGCGTGTGTGTCTGTAGTTATAGTATTCTAACGAGGTGCTCTTCTTCCCATCACTTCTTGGGAGTCAGCTGGGTGCGGGACAACATTCACCGGTTCGGTGGTGATCCGTCGCGCGTGACACTGTTCGGCGAGAGTGCCGGTGCCGTCTCGGTGTCGCTGCATCTGCTGTCCGCCCTTTCCCGCGATCTGTTCCAGCGGGCCATCCTGCAGAGCGGCTCGCCGACGGCACCGTGGGCATTGGTATCGCGCGAGGAAGCCACGCTAAGGTACGTGCCAGCTGCTGCTTTCCCCAAACCACCAACCCGCAACAGCTCACACAACCCTCTTTTCCGTCGCTCTTTTCTCGCTCCAGAGCACTGCGGTTGGCCGAGGCGGTCGGCTGCCCGCACGAACCGAGCAAGCTGAGCGATGCGGTCGAGTGTCTGCGCGGCAAGGATCCGCACGTGCTGGTCAACAACGAGTGGGGCACGCTCGGCATTTGCGAGTTCCCGTTCGTGCCGGTGGTCGACGGTGCGTTCCTGGACGAGACGCCGCAGCGTTCGCTCGCCAGCGGGCGCTTCAAGAAGACGGAGATCCTCACCGGCAGCAACACGGAGGAGGGCTACTACTTCATCATCTACTACCTGACCGAGCTGCTGCGCAAGGAGGAGGGCGTGACCGTGACGCGCGAGGAGTTCCTGCAGGCGGTGCGCGAGCTCAACCCGTACGTGAACGGGGCGGCCCGGCAGGCGATCGTGTTCGAGTACACCGA
GhanaB1a  ACAGGCATCATTTTGCCTTTCACAGACAATTGCACTTTTGTACTNNNNNNNNNNNNAGAACAGAAAACGAGACAGCATAATTTCCAACAGCCTCATTCACTCACGCCAGGCTCATACCGACTTTTAACCGAAACATGTACTACAGAAACAAAAACAAACAATGTGGAGAGTGCTCGCGCTGATACTAAGCTAATATGAAGAGATTACTGGCGAGGTCATCGATCCCATCCCGACATCATCGCTCCAGGCTCCAGACCTACCAAGTCGCCTACCATTACCTACCCACCACCGACCACTACTCACACACNNCATTATCACTTCCGCCGNNNTCGCCGCCGCCGCCGACGCCGCCGACGCCACCACCTTCACACCGCCCTGCCAAAATGAATGCGCATTGTTGCGATAGATTGAATTTCCTTGGTTGTTGTTGTTGTTGGTTTTCTTTTGACATGTTTGTGTGTTGTTTTTTNCTTTCTCTCTCTCTCTCTTTCTGTGGTTCCAACATTTCAGACGCATTTTTTACACCATATATAGGTCACGGTGAGTCCGTACGAATTATAGATGCCGAGTTGGGCACGCTCGAGCATGTCCACAGTGGAGCAACGCCGCGGCGACGCGGTCTGACGAGGCGCGAGTCAAACTCGGGTAAGTACGCGATTGGAAGTGGGGGGACGTTTACCCTACCGTGTACTACNNNAACGCACTTTACCCCCACGCACACGCACCGGCAGACGCGAACGACAACGATCCGCTGGTGGTCAACACGGATAAGGGGCGCATCCGCGGCATTACGGTCGATGCGCCCAGCGGCAAGAAGGTGGACGTGTGGCTCGGCATTCCCTACGCCCAGCCGCCGGTCGGGCCGCTACGGTTCCGTCATCCGCGGCCGGCCGAAAAGTGGACCGGCGTGCTGAACACGACCACACCGCCCAACAGCTGCGTGCAGATCGTGGACACCGTGTTCGGCGACTTCCCGGGCGCGACCATGTGGAACCCGAACACGCCCCTGTCCGAGGACTGTCTGTACATTAACGTGGTGGCACCGCGGCCCCGGCCCAAGAATGCGGCCGTCATGCTGTGGATCTTCGGCGGCAGCTTCTACTCCGGCACCGCCACCCTGGACGTGTACGACCACCGGGCGCTTGCGTCGGAGGAGAACGTGATCGTGGTGTCGCTGCAGTACCGCGTGGCCAGTCTGGGCTTCCTGTTTCTCGGCACCCCCGAAGCGCCGGGCAATGCGGGACTGTTCGATCAGAACCTTGCGCTACGGTAGGTGTCTTTGCGTGTGTGTCTGTAGTTATAGTATTCTAACGAGGTGCTCTTCTTCCCATCACTTCTTGGGAGTCAGCTGGGTGCGGGACAACATTCACCGGTTCGGTGGTGATCCGTCGCGCGTGACACTGTTCGGCGAGAGTGCCGGTGCCGTCTCGGTGTCGCTGCATCTGCTGTCCGCCCTTTCCCGCGATCTGTTCCAGCGGGCCATCCTGCAGAGCGGCTCGCCGACGGCACCGTGGGCATTGGTATCGCGCGAGGAAGCCACGCTAAGGTACGTGCCAGCTGCTGCTTTCCCCAAACCACCAACCCGCAACAGCTCACACAACCCTCTTTTCCGTCGCTCTTTTCTCGCTCCAGAGCACTGCGGTTGGCCGAGGCGGTCGGCTGCCCGCACGAACCGAGCAAGCTGAGCGATGCGGTCGAGTGTCTGCGCGGCAAGGATCCGCACGTGCTGGTCAACAACGAGTGGGGCACGCTCGGCATTTGCGAGTTCCCGTTCGTGCCGGTGGTCGACGGTGCGTTCCTGGACGAGACGCCGCAGCGTTCGCTCGCCAGCGGGCGCTTCAAGAAGACGGAGATCCTCACCGGCAGCAACACGGAGGAGGGCTACTACTTCATCATCTACTACCTGACCGAGCTGCTGCGCAAGGAGGAGGGCGTGACCGTGACGCGCGAGGAGTTCCTGCAGGCGGTGCGCGAGCTCAACCCGTACGTGAACGGGGCGGCCCGGCAGGCGATCGTGTTCGAGTACACCGA
GhanaB1b  ACAGGCATCATTTTGCCTTTCACAGACAATTGCACTTTTGTACTNNNNNNNNNNNNAGAACAGAAAACGAGACAGCATAATTTCCAACAGCCTCATTCACTCACGCCAGGCTCATACCGACTTTTAACCGAAACATGTACTACAGAAACAAAAACAAACAATGTGGAGAGTGCTCGCGCTGATACTAAGCTAATATGAAGAGATTACTGGCGAGGTCATCGATCCCATCCCGACATCATCGCTCCAGGCTCCAGACCTACCAAGTCGCCTACCATTACCTACCCACCACCGACCACTACTCACACACNNCATTATCACTTCCGCCGNNNTCGCCGCCGCCGCCGACGCCGCCGACGCCACCACCTTCACACCGCCCTGCCAAAATGAATGCGCATTGTTGCGATAGATTGAATTTCCTTGGTTGTTGTTGTTGTTGGTTTTCTTTTGACATGTTTGTGTGTTGTTTTTTNCTTTCTCTCTCTCTCTCTTTCTGTGGTTCCAACATTTCAGACGCATTTTTTACACCATATATAGGTCACGGTGAGTCCGTACGAATTATAGATGCCGAGTTGGGCACGCTCGAGCATGTCCACAGTGGAGCAACGCCGCGGCGACGCGGTCTGACGAGGCGCGAGTCAAACTCGGGTAAGTACGCGATTGGAAGTGGGGGGACGTTTACCCTACCGTGTACTACNNNAACGCACTTTACCCCCACGCACACGCACCGGCAGACGCGAACGACAACGATCCGCTGGTGGTCAACACGGATAAGGGGCGCATCCGCGGCATTACGGTCGATGCGCCCAGCGGCAAGAAGGTGGACGTGTGGCTCGGCATTCCCTACGCCCAGCCGCCGGTCGGGCCGCTACGGTTCCGTCATCCGCGGCCGGCCGAAAAGTGGACCGGCGTGCTGAACACGACCACACCGCCCAACAGCTGCGTGCAGATCGTGGACACCGTGTTCGGCGACTTCCCGGGCGCGACCATGTGGAACCCGAACACGCCCCTGTCCGAGGACTGTCTGTACATTAACGTGGTGGCACCGCGGCCCCGGCCCAAGAATGCGGCCGTCATGCTGTGGATCTTCGGCGGCAGCTTCTACTCCGGCACCGCCACCCTGGACGTGTACGACCACCGGGCGCTTGCGTCGGAGGAGAACGTGATCGTGGTGTCGCTGCAGTACCGCGTGGCCAGTCTGGGCTTCCTGTTTCTCGGCACCCCCGAAGCGCCGGGCAATGCGGGACTGTTCGATCAGAACCTTGCGCTACGGTAGGTGTCTTTGCGTGTGTGTCTGTAGTTATAGTATTCTAACGAGGTGCTCTTCTTCCCATCACTTCTTGGGAGTCAGCTGGGTGCGGGACAACATTCACCGGTTCGGTGGTGATCCGTCGCGCGTGACACTGTTCGGCGAGAGTGCCGGTGCCGTCTCGGTGTCGCTGCATCTGCTGTCCGCCCTTTCCCGCGATCTGTTCCAGCGGGCCATCCTGCAGAGCGGCTCGCCGACGGCACCGTGGGCATTGGTATCGCGCGAGGAAGCCACGCTAAGGTACGTGCCAGCTGCTGCTTTCCCCAAACCACCAACCCGCAACAGCTCACACAACCCTCTTTTCCGTCGCTCTTTTCTCGCTCCAGAGCACTGCGGTTGGCCGAGGCGGTCGGCTGCCCGCACGAACCGAGCAAGCTGAGCGATGCGGTCGAGTGTCTGCGCGGCAAGGATCCGCACGTGCTGGTCAACAACGAGTGGGGCACGCTCGGCATTTGCGAGTTCCCGTTCGTGCCGGTGGTCGACGGTGCGTTCCTGGACGAGACGCCGCAGCGTTCGCTCGCCAGCGGGCGCTTCAAGAAGACGGAGATCCTCACCGGCAGCAACACGGAGGAGGGCTACTACTTCATCATCTACTACCTGACCGAGCTGCTGCGCAAGGAGGAGGGCGTGACCGTGACGCGCGAGGAGTTCCTGCAGGCGGTGCGCGAGCTCAACCCGTACGTGAACGGGGCGGCCCGGCAGGCGATCGTGTTCGAGTACACCGA
GhanaB4a  ACAGGCATCATTTTGCCTTTCACAGACAATTGCACTTTTGTACTNNNNNNNNNNNNAGAACAGAAAACGAGACAGCATAATTTCCAACAGCCTCATTCACTCACGCCAGGCTCATACCGACTTTTAACCGAAACATGTACTACAGAAACAAAAACAAACAATGTGGAGAGTGCTCGCGCTGATACTAAGCTAATATGAAGAGATTACTGGCGAGGTCATCGATCCCATCCCGACATCATCGCTCCAGGCTCCAGACCTACCAAGTCGCCTACCATTACCTACCCACCACCGACCACTACTCACACACNNCATTATCACTTCCGCCGNNNTCGCCGCCGCCGCCGACGCCGCCGACGCCACCACCTTCACACCGCCCTGCCAAAATGAATGCGCATTGTTGCGATAGATTGAATTTCCTTGGTTGTTGTTGTTGTTGGTTTTCTTTTGACATGTTTGTGTGTTGTTTTTTNCTTTCTCTCTCTCTCTCTTTCTGTGGTTCCAACATTTCAGACGCATTTTTTACACCATATATAGGTCACGGTGAGTCCGTACGAATTATAGATGCCGAGTTGGGCACGCTCGAGCATGTCCACAGTGGAGCAACGCCGCGGCGACGCGGTCTGACGAGGCGCGAGTCAAACTCGGGTAAGTACGCGATTGGAAGTGGGGGGACGTTTACCCTACCGTGTACTACNNNAACGCACTTTACCCCCACGCACACGCACCGGCAGACGCGAACGACAACGATCCGCTGGTGGTCAACACGGATAAGGGGCGCATCCGCGGCATTACGGTCGATGCGCCCAGCGGCAAGAAGGTGGACGTGTGGCTCGGCATTCCCTACGCCCAGCCGCCGGTCGGGCCGCTACGGTTCCGTCATCCGCGGCCGGCCGAAAAGTGGACCGGCGTGCTGAACACGACCACACCGCCCAACAGCTGCGTGCAGATCGTGGACACCGTGTTCGGCGACTTCCCGGGCGCGACCATGTGGAACCCGAACACGCCCCTGTCCGAGGACTGTCTGTACATTAACGTGGTGGCACCGCGGCCCCGGCCCAAGAATGCGGCCGTCATGCTGTGGATCTTCGGCGGCAGCTTCTACTCCGGCACCGCCACCCTGGACGTGTACGACCACCGGGCGCTTGCGTCGGAGGAGAACGTGATCGTGGTGTCGCTGCAGTACCGCGTGGCCAGTCTGGGCTTCCTGTTTCTCGGCACCCCCGAAGCGCCGGGCAATGCGGGACTGTTCGATCAGAACCTTGCGCTACGGTAGGTGTCTTTGCGTGTGTGTCTGTAGTTATAGTATTCTAACGAGGTGCTCTTCTTCCCATCACTTCTTGGGAGTCAGCTGGGTGCGGGACAACATTCACCGGTTCGGTGGTGATCCGTCGCGCGTGACACTGTTCGGCGAGAGTGCCGGTGCCGTCTCGGTGTCGCTGCATCTGCTGTCCGCCCTTTCCCGCGATCTGTTCCAGCGGGCCATCCTGCAGAGCGGCTCGCCGACGGCACCGTGGGCATTGGTATCGCGCGAGGAAGCCACGCTAAGGTACGTGCCAGCTGCTGCTTTCCCCAAACCACCAACCCGCAACAGCTCACACAACCCTCTTTTCCGTCGCTCTTTTCTCGCTCCAGAGCACTGCGGTTGGCCGAGGCGGTCGGCTGCCCGCACGAACCGAGCAAGCTGAGCGATGCGGTCGAGTGTCTGCGCGGCAAGGATCCGCACGTGCTGGTCAACAACGAGTGGGGCACGCTCGGCATTTGCGAGTTCCCGTTCGTGCCGGTGGTCGACGGTGCGTTCCTGGACGAGACGCCGCAGCGTTCGCTCGCCAGCGGGCGCTTCAAGAAGACGGAGATCCTCACCGGCAGCAACACGGAGGAGGGCTACTACTTCATCATCTACTACCTGACCGAGCTGCTGCGCAAGGAGGAGGGCGTGACCGTGACGCGCGAGGAGTTCCTGCAGGCGGTGCGCGAGCTCAACCCGTACGTGAACGGGGCGGCCCGGCAGGCGATCGTGTTCGAGTACACCGA
GhanaB4b  ACAGGCATCATTTTGCCTTTCACAGACAATTGCACTTTTGTACTNNNNNNNNNNNNAGAACAGAAAACGAGACAGCATAATTTCCAACAGCCTCATTCACTCACGCCAGGCTCATACCGACTTTTAACCGAAACATGTACTACAGAAACAAAAACAAACAATGTGGAGAGTGCTCGCGCTGATACTAAGCTAATATGAAGAGATTACTGGCGAGGTCATCGATCCCATCCCGACATCATCGCTCCAGGCTCCAGACCTACCAAGTCGCCTACCATTACCTACCCACCACCGACCACTACTCACACACNNCATTATCACTTCCGCCGNNNTCGCCGCCGCCGCCGACGCCGCCGACGCCACCACCTTCACACCGCCCTGCCAAAATGAATGCGCATTGTTGCGATAGATTGAATTTCCTTGGTTGTTGTTGTTGTTGGTTTTCTTTTGACATGTTTGTGTGTTGTTTTTTNCTTTCTCTCTCTCTCTCTTTCTGTGGTTCCAACATTTCAGACGCATTTTTTACACCATATATAGGTCACGGTGAGTCCGTACGAATTATAGATGCCGAGTTGGGCACGCTCGAGCATGTCCACAGTGGAGCAACGCCGCGGCGACGCGGTCTGACGAGGCGCGAGTCAAACTCGGGTAAGTACGCGATTGGAAGTGGGGGGACGTTTACCCTACCGTGTACTACNNNAACGCACTTTACCCCCACGCACACGCACCGGCAGACGCGAACGACAACGATCCGCTGGTGGTCAACACGGATAAGGGGCGCATCCGCGGCATTACGGTCGATGCGCCCAGCGGCAAGAAGGTGGACGTGTGGCTCGGCATTCCCTACGCCCAGCCGCCGGTCGGGCCGCTACGGTTCCGTCATCCGCGGCCGGCCGAAAAGTGGACCGGCGTGCTGAACACGACCACACCGCCCAACAGCTGCGTGCAGATCGTGGACACCGTGTTCGGCGACTTCCCGGGCGCGACCATGTGGAACCCGAACACGCCCCTGTCCGAGGACTGTCTGTACATTAACGTGGTGGCACCGCGGCCCCGGCCCAAGAATGCGGCCGTCATGCTGTGGATCTTCGGCGGCAGCTTCTACTCCGGCACCGCCACCCTGGACGTGTACGACCACCGGGCGCTTGCGTCGGAGGAGAACGTGATCGTGGTGTCGCTGCAGTACCGCGTGGCCAGTCTGGGCTTCCTGTTTCTCGGCACCCCCGAAGCGCCGGGCAATGCGGGACTGTTCGATCAGAACCTTGCGCTACGGTAGGTGTCTTTGCGTGTGTGTCTGTAGTTATAGTATTCTAACGAGGTGCTCTTCTTCCCATCACTTCTTGGGAGTCAGCTGGGTGCGGGACAACATTCACCGGTTCGGTGGTGATCCGTCGCGCGTGACACTGTTCGGCGAGAGTGCCGGTGCCGTCTCGGTGTCGCTGCATCTGCTGTCCGCCCTTTCCCGCGATCTGTTCCAGCGGGCCATCCTGCAGAGCGGCTCGCCGACGGCACCGTGGGCATTGGTATCGCGCGAGGAAGCCACGCTAAGGTACGTGCCAGCTGCTGCTTTCCCCAAACCACCAACCCGCAACAGCTCACACAACCCTCTTTTCCGTCGCTCTTTTCTCGCTCCAGAGCACTGCGGTTGGCCGAGGCGGTCGGCTGCCCGCACGAACCGAGCAAGCTGAGCGATGCGGTCGAGTGTCTGCGCGGCAAGGATCCGCACGTGCTGGTCAACAACGAGTGGGGCACGCTCGGCATTTGCGAGTTCCCGTTCGTGCCGGTGGTCGACGGTGCGTTCCTGGACGAGACGCCGCAGCGTTCGCTCGCCAGCGGGCGCTTCAAGAAGACGGAGATCCTCACCGGCAGCAACACGGAGGAGGGCTACTACTTCATCATCTACTACCTGACCGAGCTGCTGCGCAAGGAGGAGGGCGTGACCGTGACGCGCGAGGAGTTCCTGCAGGCGGTGCGCGAGCTCAACCCGTACGTGAACGGGGCGGCCCGGCAGGCGATCGTGTTCGAGTACACCGA
GhanaC2a  ACAGGCATCATTTTGCCTTTCACAGACAATTGCACTTTTGTACTNNNNNNNNNNNNAGAACAGAAAACGAGACAGCATAATTTCCAACAGCCTCATTCACTCACGCCAGGCTCATACCGACTTTTAACCGAAACATGTACTACAGAAACAAAAACAAACAATGTGGAGAGTGCTCGCGCTGATACTAAGCTAATATGAAGAGATTACTGGCGAGGTCATCGATCCCATCCCGACATCATCGCTCCAGGCTCCAGACCTACCAAGTCGCCTACCATTACCTACCCACCACCGACCACTACTCACACACNNCATTATCACTTCCGCCGNNNTCGCCGCCGCCGCCGACGCCGCCGACGCCACCACCTTCACACCGCCCTGCCAAAATGAATGCGCATTGTTGCGATAGATTGAATTTCCTTGGTTGTTGTTGTTGTTGGTTTTCTTTTGACATGTTTGTGTGTTGTTTTTTNCTTTCTCTCTCTCTCTCTTTCTGTGGTTCCAACATTTCAGACGCATTTTTTACACCATATATAGGTCACGGTGAGTCCGTACGAATTATAGATGCCGAGTTGGGCACGCTCGAGCATGTCCACAGTGGAGCAACGCCGCGGCGACGCGGTCTGACGAGGCGCGAGTCAAACTCGGGTAAGTACGCGATTGGAAGTGGGGGGACGTTTACCCTACCGTGTACTACNNNAACGCACTTTACCCCCACGCACACGCACCGGCAGACGCGAACGACAACGATCCGCTGGTGGTCAACACGGATAAGGGGCGCATCCGCGGCATTACGGTCGATGCGCCCAGCGGCAAGAAGGTGGACGTGTGGCTCGGCATTCCCTACGCCCAGCCGCCGGTCGGGCCGCTACGGTTCCGTCATCCGCGGCCGGCCGAAAAGTGGACCGGCGTGCTGAACACGACCACACCGCCCAACAGCTGCGTGCAGATCGTGGACACCGTGTTCGGCGACTTCCCGGGCGCGACCATGTGGAACCCGAACACGCCCCTGTCCGAGGACTGTCTGTACATTAACGTGGTGGCACCGCGGCCCCGGCCCAAGAATGCGGCCGTCATGCTGTGGATCTTCGGCGGCAGCTTCTACTCCGGCACCGCCACCCTGGACGTGTACGACCACCGGGCGCTTGCGTCGGAGGAGAACGTGATCGTGGTGTCGCTGCAGTACCGCGTGGCCAGTCTGGGCTTCCTGTTTCTCGGCACCCCCGAAGCGCCGGGCAATGCGGGACTGTTCGATCAGAACCTTGCGCTACGGTAGGTGTCTTTGCGTGTGTGTCTGTAGTTATAGTATTCTAACGAGGTGCTCTTCTTCCCATCACTTCTTGGGAGTCAGCTGGGTGCGGGACAACATTCACCGGTTCGGTGGTGATCCGTCGCGCGTGACACTGTTCGGCGAGAGTGCCGGTGCCGTCTCGGTGTCGCTGCATCTGCTGTCCGCCCTTTCCCGCGATCTGTTCCAGCGGGCCATCCTGCAGAGCGGCTCGCCGACGGCACCGTGGGCATTGGTATCGCGCGAGGAAGCCACGCTAAGGTACGTGCCAGCTGCTGCTTTCCCCAAACCACCAACCCGCAACAGCTCACACAACCCTCTTTTCCGTCGCTCTTTTCTCGCTCCAGAGCACTGCGGTTGGCCGAGGCGGTCGGCTGCCCGCACGAACCGAGCAAGCTGAGCGATGCGGTCGAGTGTCTGCGCGGCAAGGATCCGCACGTGCTGGTCAACAACGAGTGGGGCACGCTCGGCATTTGCGAGTTCCCGTTCGTGCCGGTGGTCGACGGTGCGTTCCTGGACGAGACGCCGCAGCGTTCGCTCGCCAGCGGGCGCTTCAAGAAGACGGAGATCCTCACCGGCAGCAACACGGAGGAGGGCTACTACTTCATCATCTACTACCTGACCGAGCTGCTGCGCAAGGAGGAGGGCGTGACCGTGACGCGCGAGGAGTTCCTGCAGGCGGTGCGCGAGCTCAACCCGTACGTGAACGGGGCGGCCCGGCAGGCGATCGTGTTCGAGTACACCGA
GhanaC2b  ACAGGCATCATTTTGCCTTTCACAGACAATTGCACTTTTGTACTNNNNNNNNNNNNAGAACAGAAAACGAGACAGCATAATTTCCAACAGCCTCATTCACTCACGCCAGGCTCATACCGACTTTTAACCGAAACATGTACTACAGAAACAAAAACAAACAATGTGGAGAGTGCTCGCGCTGATACTAAGCTAATATGAAGAGATTACTGGCGAGGTCATCGATCCCATCCCGACATCATCGCTCCAGGCTCCAGACCTACCAAGTCGCCTACCATTACCTACCCACCACCGACCACTACTCACACACNNCATTATCACTTCCGCCGNNNTCGCCGCCGCCGCCGACGCCGCCGACGCCACCACCTTCACACCGCCCTGCCAAAATGAATGCGCATTGTTGCGATAGATTGAATTTCCTTGGTTGTTGTTGTTGTTGGTTTTCTTTTGACATGTTTGTGTGTTGTTTTTTNCTTTCTCTCTCTCTCTCTTTCTGTGGTTCCAACATTTCAGACGCATTTTTTACACCATATATAGGTCACGGTGAGTCCGTACGAATTATAGATGCCGAGTTGGGCACGCTCGAGCATGTCCACAGTGGAGCAACGCCGCGGCGACGCGGTCTGACGAGGCGCGAGTCAAACTCGGGTAAGTACGCGATTGGAAGTGGGGGGACGTTTACCCTACCGTGTACTACNNNAACGCACTTTACCCCCACGCACACGCACCGGCAGACGCGAACGACAACGATCCGCTGGTGGTCAACACGGATAAGGGGCGCATCCGCGGCATTACGGTCGATGCGCCCAGCGGCAAGAAGGTGGACGTGTGGCTCGGCATTCCCTACGCCCAGCCGCCGGTCGGGCCGCTACGGTTCCGTCATCCGCGGCCGGCCGAAAAGTGGACCGGCGTGCTGAACACGACCACACCGCCCAACAGCTGCGTGCAGATCGTGGACACCGTGTTCGGCGACTTCCCGGGCGCGACCATGTGGAACCCGAACACGCCCCTGTCCGAGGACTGTCTGTACATTAACGTGGTGGCACCGCGGCCCCGGCCCAAGAATGCGGCCGTCATGCTGTGGATCTTCGGCGGCAGCTTCTACTCCGGCACCGCCACCCTGGACGTGTACGACCACCGGGCGCTTGCGTCGGAGGAGAACGTGATCGTGGTGTCGCTGCAGTACCGCGTGGCCAGTCTGGGCTTCCTGTTTCTCGGCACCCCCGAAGCGCCGGGCAATGCGGGACTGTTCGATCAGAACCTTGCGCTACGGTAGGTGTCTTTGCGTGTGTGTCTGTAGTTATAGTATTCTAACGAGGTGCTCTTCTTCCCATCACTTCTTGGGAGTCAGCTGGGTGCGGGACAACATTCACCGGTTCGGTGGTGATCCGTCGCGCGTGACACTGTTCGGCGAGAGTGCCGGTGCCGTCTCGGTGTCGCTGCATCTGCTGTCCGCCCTTTCCCGCGATCTGTTCCAGCGGGCCATCCTGCAGAGCGGCTCGCCGACGGCACCGTGGGCATTGGTATCGCGCGAGGAAGCCACGCTAAGGTACGTGCCAGCTGCTGCTTTCCCCAAACCACCAACCCGCAACAGCTCACACAACCCTCTTTTCCGTCGCTCTTTTCTCGCTCCAGAGCACTGCGGTTGGCCGAGGCGGTCGGCTGCCCGCACGAACCGAGCAAGCTGAGCGATGCGGTCGAGTGTCTGCGCGGCAAGGATCCGCACGTGCTGGTCAACAACGAGTGGGGCACGCTCGGCATTTGCGAGTTCCCGTTCGTGCCGGTGGTCGACGGTGCGTTCCTGGACGAGACGCCGCAGCGTTCGCTCGCCAGCGGGCGCTTCAAGAAGACGGAGATCCTCACCGGCAGCAACACGGAGGAGGGCTACTACTTCATCATCTACTACCTGACCGAGCTGCTGCGCAAGGAGGAGGGCGTGACCGTGACGCGCGAGGAGTTCCTGCAGGCGGTGCGCGAGCTCAACCCGTACGTGAACGGGGCGGCCCGGCAGGCGATCGTGTTCGAGTACACCGA
GhanaC4a  ACAGGCATCATTTTGCCTTTCACAGACAATTGCACTTTTGTACTNNNNNNNNNNNNAGAACAGAAAACGAGACAGCATAATTTCCAACAGCCTCATTCACTCACGCCAGGCTCATACCGACTTTTAACCGAAACATGTACTACAGAAACAAAAACAAACAATGTGGAGAGTGCTCGCGCTGATACTAAGCTAATATGAAGAGATTACTGGCGAGGTCATCGATCCCATCCCGACATCATCGCTCCAGGCTCCAGACCTACCAAGTCGCCTACCATTACCTACCCACCACCGACCACTACTCACACACNNCATTATCACTTCCGCCGNNNTCGCCGCCGCCGCCGACGCCGCCGACGCCACCACCTTCACACCGCCCTGCCAAAATGAATGCGCATTGTTGCGATAGATTGAATTTCCTTGGTTGTTGTTGTTGTTGGTTTTCTTTTGACATGTTTGTGTGTTGTTTTTTNCTTTCTCTCTCTCTCTCTTTCTGTGGTTCCAACATTTCAGACGCATTTTTTACACCATATATAGGTCACGGTGAGTCCGTACGAATTATAGATGCCGAGTTGGGCACGCTCGAGCATGTCCACAGTGGAGCAACGCCGCGGCGACGCGGTCTGACGAGGCGCGAGTCAAACTCGGGTAAGTACGCGATTGGAAGTGGGGGGACGTTTACCCTACCGTGTACTACNNNAACGCACTTTACCCCCACGCACACGCACCGGCAGACGCGAACGACAACGATCCGCTGGTGGTCAACACGGATAAGGGGCGCATCCGCGGCATTACGGTCGATGCGCCCAGCGGCAAGAAGGTGGACGTGTGGCTCGGCATTCCCTACGCCCAGCCGCCGGTCGGGCCGCTACGGTTCCGTCATCCGCGGCCGGCCGAAAAGTGGACCGGCGTGCTGAACACGACCACACCGCCCAACAGCTGCGTGCAGATCGTGGACACCGTGTTCGGCGACTTCCCGGGCGCGACCATGTGGAACCCGAACACGCCCCTGTCCGAGGACTGTCTGTACATTAACGTGGTGGCACCGCGGCCCCGGCCCAAGAATGCGGCCGTCATGCTGTGGATCTTCGGCGGCAGCTTCTACTCCGGCACCGCCACCCTGGACGTGTACGACCACCGGGCGCTTGCGTCGGAGGAGAACGTGATCGTGGTGTCGCTGCAGTACCGCGTGGCCAGTCTGGGCTTCCTGTTTCTCGGCACCCCCGAAGCGCCGGGCAATGCGGGACTGTTCGATCAGAACCTTGCGCTACGGTAGGTGTCTTTGCGTGTGTGTCTGTAGTTATAGTATTCTAACGAGGTGCTCTTCTTCCCATCACTTCTTGGGAGTCAGCTGGGTGCGGGACAACATTCACCGGTTCGGTGGTGATCCGTCGCGCGTGACACTGTTCGGCGAGAGTGCCGGTGCCGTCTCGGTGTCGCTGCATCTGCTGTCCGCCCTTTCCCGCGATCTGTTCCAGCGGGCCATCCTGCAGAGCGGCTCGCCGACGGCACCGTGGGCATTGGTATCGCGCGAGGAAGCCACGCTAAGGTACGTGCCAGCTGCTGCTTTCCCCAAACCACCAACCCGCAACAGCTCACACAACCCTCTTTTCCGTCGCTCTTTTCTCGCTCCAGAGCACTGCGGTTGGCCGAGGCGGTCGGCTGCCCGCACGAACCGAGCAAGCTGAGCGATGCGGTCGAGTGTCTGCGCGGCAAGGATCCGCACGTGCTGGTCAACAACGAGTGGGGCACGCTCGGCATTTGCGAGTTCCCGTTCGTGCCGGTGGTCGACGGTGCGTTCCTGGACGAGACGCCGCAGCGTTCGCTCGCCAGCGGGCGCTTCAAGAAGACGGAGATCCTCACCGGCAGCAACACGGAGGAGGGCTACTACTTCATCATCTACTACCTGACCGAGCTGCTGCGCAAGGAGGAGGGCGTGACCGTGACGCGCGAGGAGTTCCTGCAGGCGGTGCGCGAGCTCAACCCGTACGTGAACGGGGCGGCCCGGCAGGCGATCGTGTTCGAGTACACCGA
GhaaC4b   ACAGGCATCATTTTGCCTTTCACAGACAATTGCACTTTTGTACTNNNNNNNNNNNNAGAACAGAAAACGAGACAGCATAATTTCCAACAGCCTCATTCACTCACGCCAGGCTCATACCGACTTTTAACCGAAACATGTACTACAGAAACAAAAACAAACAATGTGGAGAGTGCTCGCGCTGATACTAAGCTAATATGAAGAGATTACTGGCGAGGTCATCGATCCCATCCCGACATCATCGCTCCAGGCTCCAGACCTACCAAGTCGCCTACCATTACCTACCCACCACCGACCACTACTCACACACNNCATTATCACTTCCGCCGNNNTCGCCGCCGCCGCCGACGCCGCCGACGCCACCACCTTCACACCGCCCTGCCAAAATGAATGCGCATTGTTGCGATAGATTGAATTTCCTTGGTTGTTGTTGTTGTTGGTTTTCTTTTGACATGTTTGTGTGTTGTTTTTTNCTTTCTCTCTCTCTCTCTTTCTGTGGTTCCAACATTTCAGACGCATTTTTTACACCATATATAGGTCACGGTGAGTCCGTACGAATTATAGATGCCGAGTTGGGCACGCTCGAGCATGTCCACAGTGGAGCAACGCCGCGGCGACGCGGTCTGACGAGGCGCGAGTCAAACTCGGGTAAGTACGCGATTGGAAGTGGGGGGACGTTTACCCTACCGTGTACTACNNNAACGCACTTTACCCCCACGCACACGCACCGGCAGACGCGAACGACAACGATCCGCTGGTGGTCAACACGGATAAGGGGCGCATCCGCGGCATTACGGTCGATGCGCCCAGCGGCAAGAAGGTGGACGTGTGGCTCGGCATTCCCTACGCCCAGCCGCCGGTCGGGCCGCTACGGTTCCGTCATCCGCGGCCGGCCGAAAAGTGGACCGGCGTGCTGAACACGACCACACCGCCCAACAGCTGCGTGCAGATCGTGGACACCGTGTTCGGCGACTTCCCGGGCGCGACCATGTGGAACCCGAACACGCCCCTGTCCGAGGACTGTCTGTACATTAACGTGGTGGCACCGCGGCCCCGGCCCAAGAATGCGGCCGTCATGCTGTGGATCTTCGGCGGCAGCTTCTACTCCGGCACCGCCACCCTGGACGTGTACGACCACCGGGCGCTTGCGTCGGAGGAGAACGTGATCGTGGTGTCGCTGCAGTACCGCGTGGCCAGTCTGGGCTTCCTGTTTCTCGGCACCCCCGAAGCGCCGGGCAATGCGGGACTGTTCGATCAGAACCTTGCGCTACGGTAGGTGTCTTTGCGTGTGTGTCTGTAGTTATAGTATTCTAACGAGGTGCTCTTCTTCCCATCACTTCTTGGGAGTCAGCTGGGTGCGGGACAACATTCACCGGTTCGGTGGTGATCCGTCGCGCGTGACACTGTTCGGCGAGAGTGCCGGTGCCGTCTCGGTGTCGCTGCATCTGCTGTCCGCCCTTTCCCGCGATCTGTTCCAGCGGGCCATCCTGCAGAGCGGCTCGCCGACGGCACCGTGGGCATTGGTATCGCGCGAGGAAGCCACGCTAAGGTACGTGCCAGCTGCTGCTTTCCCCAAACCACCAACCCGCAACAGCTCACACAACCCTCTTTTCCGTCGCTCTTTTCTCGCTCCAGAGCACTGCGGTTGGCCGAGGCGGTCGGCTGCCCGCACGAACCGAGCAAGCTGAGCGATGCGGTCGAGTGTCTGCGCGGCAAGGATCCGCACGTGCTGGTCAACAACGAGTGGGGCACGCTCGGCATTTGCGAGTTCCCGTTCGTGCCGGTGGTCGACGGTGCGTTCCTGGACGAGACGCCGCAGCGTTCGCTCGCCAGCGGGCGCTTCAAGAAGACGGAGATCCTCACCGGCAGCAACACGGAGGAGGGCTACTACTTCATCATCTACTACCTGACCGAGCTGCTGCGCAAGGAGGAGGGCGTGACCGTGACGCGCGAGGAGTTCCTGCAGGCGGTGCGCGAGCTCAACCCGTACGTGAACGGGGCGGCCCGGCAGGCGATCGTGTTCGAGTACACCGA
GhaaD2a   ACAGGCATCATTTTGCCTTTCACAGACAATTGCACTTTTGTACTNNNNNNNNNNNNAGAACAGAAAACGAGACAGCATAATTTCCAACAGCCTCATTCACTCACGCCAGGCTCATACCGACTTTTAACCGAAACATGTACTACAGAAACAAAAACAAACAATGTGGAGAGTGCTCGCGCTGATACTAAGCTAATATGAAGAGATTACTGGCGAGGTCATCGATCCCATCCCGACATCATCGCTCCAGGCTCCAGACCTACCAAGTCGCCTACCATTACCTACCCACCACCGACCACTACTCACACACNNCATTATCACTTCCGCCGNNNTCGCCGCCGCCGCCGACGCCGCCGACGCCACCACCTTCACACCGCCCTGCCAAAATGAATGCGCATTGTTGCGATAGATTGAATTTCCTTGGTTGTTGTTGTTGTTGGTTTTCTTTTGACATGTTTGTGTGTTGTTTTTTNCTTTCTCTCTCTCTCTCTTTCTGTGGTTCCAACATTTCAGACGCATTTTTTACACCATATATAGGTCACGGTGAGTCCGTACGAATTATAGATGCCGAGTTGGGCACGCTCGAGCATGTCCACAGTGGAGCAACGCCGCGGCGACGCGGTCTGACGAGGCGCGAGTCAAACTCGGGTAAGTACGCGATTGGAAGTGGGGGGACGTTTACCCTACCGTGTACTACNNNAACGCACTTTACCCCCACGCACACGCACCGGCAGACGCGAACGACAACGATCCGCTGGTGGTCAACACGGATAAGGGGCGCATCCGCGGCATTACGGTCGATGCGCCCAGCGGCAAGAAGGTGGACGTGTGGCTCGGCATTCCCTACGCCCAGCCGCCGGTCGGGCCGCTACGGTTCCGTCATCCGCGGCCGGCCGAAAAGTGGACCGGCGTGCTGAACACGACCACACCGCCCAACAGCTGCGTGCAGATCGTGGACACCGTGTTCGGCGACTTCCCGGGCGCGACCATGTGGAACCCGAACACGCCCCTGTCCGAGGACTGTCTGTACATTAACGTGGTGGCACCGCGGCCCCGGCCCAAGAATGCGGCCGTCATGCTGTGGATCTTCGGCGGCAGCTTCTACTCCGGCACCGCCACCCTGGACGTGTACGACCACCGGGCGCTTGCGTCGGAGGAGAACGTGATCGTGGTGTCGCTGCAGTACCGCGTGGCCAGTCTGGGCTTCCTGTTTCTCGGCACCCCCGAAGCGCCGGGCAATGCGGGACTGTTCGATCAGAACCTTGCGCTACGGTAGGTGTCTTTGCGTGTGTGTCTGTAGTTATAGTATTCTAACGAGGTGCTCTTCTTCCCATCACTTCTTGGGAGTCAGCTGGGTGCGGGACAACATTCACCGGTTCGGTGGTGATCCGTCGCGCGTGACACTGTTCGGCGAGAGTGCCGGTGCCGTCTCGGTGTCGCTGCATCTGCTGTCCGCCCTTTCCCGCGATCTGTTCCAGCGGGCCATCCTGCAGAGCGGCTCGCCGACGGCACCGTGGGCATTGGTATCGCGCGAGGAAGCCACGCTAAGGTACGTGCCAGCTGCTGCTTTCCCCAAACCACCAACCCGCAACAGCTCACACAACCCTCTTTTCCGTCGCTCTTTTCTCGCTCCAGAGCACTGCGGTTGGCCGAGGCGGTCGGCTGCCCGCACGAACCGAGCAAGCTGAGCGATGCGGTCGAGTGTCTGCGCGGCAAGGATCCGCACGTGCTGGTCAACAACGAGTGGGGCACGCTCGGCATTTGCGAGTTCCCGTTCGTGCCGGTGGTCGACGGTGCGTTCCTGGACGAGACGCCGCAGCGTTCGCTCGCCAGCGGGCGCTTCAAGAAGACGGAGATCCTCACCGGCAGCAACACGGAGGAGGGCTACTACTTCATCATCTACTACCTGACCGAGCTGCTGCGCAAGGAGGAGGGCGTGACCGTGACGCGCGAGGAGTTCCTGCAGGCGGTGCGCGAGCTCAACCCGTACGTGAACGGGGCGGCCCGGCAGGCGATCGTGTTCGAGTACACCGA
GhaaD2b   ACAGGCATCATTTTGCCTTTCACAGACAATTGCACTTTTGTACTNNNNNNNNNNNNAGAACAGAAAACGAGACAGCATAATTTCCAACAGCCTCATTCACTCACGCCAGGCTCATACCGACTTTTAACCGAAACATGTACTACAGAAACAAAAACAAACAATGTGGAGAGTGCTCGCGCTGATACTAAGCTAATATGAAGAGATTACTGGCGAGGTCATCGATCCCATCCCGACATCATCGCTCCAGGCTCCAGACCTACCAAGTCGCCTACCATTACCTACCCACCACCGACCACTACTCACACACNNCATTATCACTTCCGCCGNNNTCGCCGCCGCCGCCGACGCCGCCGACGCCACCACCTTCACACCGCCCTGCCAAAATGAATGCGCATTGTTGCGATAGATTGAATTTCCTTGGTTGTTGTTGTTGTTGGTTTTCTTTTGACATGTTTGTGTGTTGTTTTTTNCTTTCTCTCTCTCTCTCTTTCTGTGGTTCCAACATTTCAGACGCATTTTTTACACCATATATAGGTCACGGTGAGTCCGTACGAATTATAGATGCCGAGTTGGGCACGCTCGAGCATGTCCACAGTGGAGCAACGCCGCGGCGACGCGGTCTGACGAGGCGCGAGTCAAACTCGGGTAAGTACGCGATTGGAAGTGGGGGGACGTTTACCCTACCGTGTACTACNNNAACGCACTTTACCCCCACGCACACGCACCGGCAGACGCGAACGACAACGATCCGCTGGTGGTCAACACGGATAAGGGGCGCATCCGCGGCATTACGGTCGATGCGCCCAGCGGCAAGAAGGTGGACGTGTGGCTCGGCATTCCCTACGCCCAGCCGCCGGTCGGGCCGCTACGGTTCCGTCATCCGCGGCCGGCCGAAAAGTGGACCGGCGTGCTGAACACGACCACACCGCCCAACAGCTGCGTGCAGATCGTGGACACCGTGTTCGGCGACTTCCCGGGCGCGACCATGTGGAACCCGAACACGCCCCTGTCCGAGGACTGTCTGTACATTAACGTGGTGGCACCGCGGCCCCGGCCCAAGAATGCGGCCGTCATGCTGTGGATCTTCGGCGGCAGCTTCTACTCCGGCACCGCCACCCTGGACGTGTACGACCACCGGGCGCTTGCGTCGGAGGAGAACGTGATCGTGGTGTCGCTGCAGTACCGCGTGGCCAGTCTGGGCTTCCTGTTTCTCGGCACCCCCGAAGCGCCGGGCAATGCGGGACTGTTCGATCAGAACCTTGCGCTACGGTAGGTGTCTTTGCGTGTGTGTCTGTAGTTATAGTATTCTAACGAGGTGCTCTTCTTCCCATCACTTCTTGGGAGTCAGCTGGGTGCGGGACAACATTCACCGGTTCGGTGGTGATCCGTCGCGCGTGACACTGTTCGGCGAGAGTGCCGGTGCCGTCTCGGTGTCGCTGCATCTGCTGTCCGCCCTTTCCCGCGATCTGTTCCAGCGGGCCATCCTGCAGAGCGGCTCGCCGACGGCACCGTGGGCATTGGTATCGCGCGAGGAAGCCACGCTAAGGTACGTGCCAGCTGCTGCTTTCCCCAAACCACCAACCCGCAACAGCTCACACAACCCTCTTTTCCGTCGCTCTTTTCTCGCTCCAGAGCACTGCGGTTGGCCGAGGCGGTCGGCTGCCCGCACGAACCGAGCAAGCTGAGCGATGCGGTCGAGTGTCTGCGCGGCAAGGATCCGCACGTGCTGGTCAACAACGAGTGGGGCACGCTCGGCATTTGCGAGTTCCCGTTCGTGCCGGTGGTCGACGGTGCGTTCCTGGACGAGACGCCGCAGCGTTCGCTCGCCAGCGGGCGCTTCAAGAAGACGGAGATCCTCACCGGCAGCAACACGGAGGAGGGCTACTACTTCATCATCTACTACCTGACCGAGCTGCTGCGCAAGGAGGAGGGCGTGACCGTGACGCGCGAGGAGTTCCTGCAGGCGGTGCGCGAGCTCAACCCGTACGTGAACGGGGCGGCCCGGCAGGCGATCGTGTTCGAGTACACCGA
GhaaD4a   ACAGGCATCATTTTGCCTTTCACAGACAATTGCACTTTTGTACTNNNNNNNNNNNNAGAACAGAAAACGAGACAGCATAATTTCCAACAGCCTCATTCACTCACGCCAGGCTCATACCGACTTTTAACCGAAACATGTACTACAGAAACAAAAACAAACAATGTGGAGAGTGCTCGCGCTGATACTAAGCTAATATGAAGAGATTACTGGCGAGGTCATCGATCCCATCCCGACATCATCGCTCCAGGCTCCAGACCTACCAAGTCGCCTACCATTACCTACCCACCACCGACCACTACTCACACACNNCATTATCACTTCCGCCGNNNTCGCCGCCGCCGCCGACGCCGCCGACGCCACCACCTTCACACCGCCCTGCCAAAATGAATGCGCATTGTTGCGATAGATTGAATTTCCTTGGTTGTTGTTGTTGTTGGTTTTCTTTTGACATGTTTGTGTGTTGTTTTTTNCTTTCTCTCTCTCTCTCTTTCTGTGGTTCCAACATTTCAGACGCATTTTTTACACCATATATAGGTCACGGTGAGTCCGTACGAATTATAGATGCCGAGTTGGGCACGCTCGAGCATGTCCACAGTGGAGCAACGCCGCGGCGACGCGGTCTGACGAGGCGCGAGTCAAACTCGGGTAAGTACGCGATTGGAAGTGGGGGGACGTTTACCCTACCGTGTACTACNNNAACGCACTTTACCCCCACGCACACGCACCGGCAGACGCGAACGACAACGATCCGCTGGTGGTCAACACGGATAAGGGGCGCATCCGCGGCATTACGGTCGATGCGCCCAGCGGCAAGAAGGTGGACGTGTGGCTCGGCATTCCCTACGCCCAGCCGCCGGTCGGGCCGCTACGGTTCCGTCATCCGCGGCCGGCCGAAAAGTGGACCGGCGTGCTGAACACGACCACACCGCCCAACAGCTGCGTGCAGATCGTGGACACCGTGTTCGGCGACTTCCCGGGCGCGACCATGTGGAACCCGAACACGCCCCTGTCCGAGGACTGTCTGTACATTAACGTGGTGGCACCGCGGCCCCGGCCCAAGAATGCGGCCGTCATGCTGTGGATCTTCGGCGGCAGCTTCTACTCCGGCACCGCCACCCTGGACGTGTACGACCACCGGGCGCTTGCGTCGGAGGAGAACGTGATCGTGGTGTCGCTGCAGTACCGCGTGGCCAGTCTGGGCTTCCTGTTTCTCGGCACCCCCGAAGCGCCGGGCAATGCGGGACTGTTCGATCAGAACCTTGCGCTACGGTAGGTGTCTTTGCGTGTGTGTCTGTAGTTATAGTATTCTAACGAGGTGCTCTTCTTCCCATCACTTCTTGGGAGTCAGCTGGGTGCGGGACAACATTCACCGGTTCGGTGGTGATCCGTCGCGCGTGACACTGTTCGGCGAGAGTGCCGGTGCCGTCTCGGTGTCGCTGCATCTGCTGTCCGCCCTTTCCCGCGATCTGTTCCAGCGGGCCATCCTGCAGAGCGGCTCGCCGACGGCACCGTGGGCATTGGTATCGCGCGAGGAAGCCACGCTAAGGTACGTGCCAGCTGCTGCTTTCCCCAAACCACCAACCCGCAACAGCTCACACAACCCTCTTTTCCGTCGCTCTTTTCTCGCTCCAGAGCACTGCGGTTGGCCGAGGCGGTCGGCTGCCCGCACGAACCGAGCAAGCTGAGCGATGCGGTCGAGTGTCTGCGCGGCAAGGATCCGCACGTGCTGGTCAACAACGAGTGGGGCACGCTCGGCATTTGCGAGTTCCCGTTCGTGCCGGTGGTCGACGGTGCGTTCCTGGACGAGACGCCGCAGCGTTCGCTCGCCAGCGGGCGCTTCAAGAAGACGGAGATCCTCACCGGCAGCAACACGGAGGAGGGCTACTACTTCATCATCTACTACCTGACCGAGCTGCTGCGCAAGGAGGAGGGCGTGACCGTGACGCGCGAGGAGTTCCTGCAGGCGGTGCGCGAGCTCAACCCGTACGTGAACGGGGCGGCCCGGCAGGCGATCGTGTTCGAGTACACCGA
GhaaD4b   ACAGGCATCATTTTGCCTTTCACAGACAATTGCACTTTTGTACTNNNNNNNNNNNNAGAACAGAAAACGAGACAGCATAATTTCCAACAGCCTCATTCACTCACGCCAGGCTCATACCGACTTTTAACCGAAACATGTACTACAGAAACAAAAACAAACAATGTGGAGAGTGCTCGCGCTGATACTAAGCTAATATGAAGAGATTACTGGCGAGGTCATCGATCCCATCCCGACATCATCGCTCCAGGCTCCAGACCTACCAAGTCGCCTACCATTACCTACCCACCACCGACCACTACTCACACACNNCATTATCACTTCCGCCGNNNTCGCCGCCGCCGCCGACGCCGCCGACGCCACCACCTTCACACCGCCCTGCCAAAATGAATGCGCATTGTTGCGATAGATTGAATTTCCTTGGTTGTTGTTGTTGTTGGTTTTCTTTTGACATGTTTGTGTGTTGTTTTTTNCTTTCTCTCTCTCTCTCTTTCTGTGGTTCCAACATTTCAGACGCATTTTTTACACCATATATAGGTCACGGTGAGTCCGTACGAATTATAGATGCCGAGTTGGGCACGCTCGAGCATGTCCACAGTGGAGCAACGCCGCGGCGACGCGGTCTGACGAGGCGCGAGTCAAACTCGGGTAAGTACGCGATTGGAAGTGGGGGGACGTTTACCCTACCGTGTACTACNNNAACGCACTTTACCCCCACGCACACGCACCGGCAGACGCGAACGACAACGATCCGCTGGTGGTCAACACGGATAAGGGGCGCATCCGCGGCATTACGGTCGATGCGCCCAGCGGCAAGAAGGTGGACGTGTGGCTCGGCATTCCCTACGCCCAGCCGCCGGTCGGGCCGCTACGGTTCCGTCATCCGCGGCCGGCCGAAAAGTGGACCGGCGTGCTGAACACGACCACACCGCCCAACAGCTGCGTGCAGATCGTGGACACCGTGTTCGGCGACTTCCCGGGCGCGACCATGTGGAACCCGAACACGCCCCTGTCCGAGGACTGTCTGTACATTAACGTGGTGGCACCGCGGCCCCGGCCCAAGAATGCGGCCGTCATGCTGTGGATCTTCGGCGGCAGCTTCTACTCCGGCACCGCCACCCTGGACGTGTACGACCACCGGGCGCTTGCGTCGGAGGAGAACGTGATCGTGGTGTCGCTGCAGTACCGCGTGGCCAGTCTGGGCTTCCTGTTTCTCGGCACCCCCGAAGCGCCGGGCAATGCGGGACTGTTCGATCAGAACCTTGCGCTACGGTAGGTGTCTTTGCGTGTGTGTCTGTAGTTATAGTATTCTAACGAGGTGCTCTTCTTCCCATCACTTCTTGGGAGTCAGCTGGGTGCGGGACAACATTCACCGGTTCGGTGGTGATCCGTCGCGCGTGACACTGTTCGGCGAGAGTGCCGGTGCCGTCTCGGTGTCGCTGCATCTGCTGTCCGCCCTTTCCCGCGATCTGTTCCAGCGGGCCATCCTGCAGAGCGGCTCGCCGACGGCACCGTGGGCATTGGTATCGCGCGAGGAAGCCACGCTAAGGTACGTGCCAGCTGCTGCTTTCCCCAAACCACCAACCCGCAACAGCTCACACAACCCTCTTTTCCGTCGCTCTTTTCTCGCTCCAGAGCACTGCGGTTGGCCGAGGCGGTCGGCTGCCCGCACGAACCGAGCAAGCTGAGCGATGCGGTCGAGTGTCTGCGCGGCAAGGATCCGCACGTGCTGGTCAACAACGAGTGGGGCACGCTCGGCATTTGCGAGTTCCCGTTCGTGCCGGTGGTCGACGGTGCGTTCCTGGACGAGACGCCGCAGCGTTCGCTCGCCAGCGGGCGCTTCAAGAAGACGGAGATCCTCACCGGCAGCAACACGGAGGAGGGCTACTACTTCATCATCTACTACCTGACCGAGCTGCTGCGCAAGGAGGAGGGCGTGACCGTGACGCGCGAGGAGTTCCTGCAGGCGGTGCGCGAGCTCAACCCGTACGTGAACGGGGCGGCCCGGCAGGCGATCGTGTTCGAGTACACCGA
GhaaE2a   ACAGGCATCATTTTGCCTTTCACAGACAATTGCACTTTTGTACTNNNNNNNNNNNNAGAACAGAAAACGAGACAGCATAATTTCCAACAGCCTCATTCACTCACGCCAGGCTCATACCGACTTTTAACCGAAACATGTACTACAGAAACAAAAACAAACAATGTGGAGAGTGCTCGCGCTGATACTAAGCTAATATGAAGAGATTACTGGCGAGGTCATCGATCCCATCCCGACATCATCGCTCCAGGCTCCAGACCTACCAAGTCGCCTACCATTACCTACCCACCACCGACCACTACTCACACACNNCATTATCACTTCCGCCGNNNTCGCCGCCGCCGCCGACGCCGCCGACGCCACCACCTTCACACCGCCCTGCCAAAATGAATGCGCATTGTTGCGATAGATTGAATTTCCTTGGTTGTTGTTGTTGTTGGTTTTCTTTTGACATGTTTGTGTGTTGTTTTTTNCTTTCTCTCTCTCTCTCTTTCTGTGGTTCCAACATTTCAGACGCATTTTTTACACCATATATAGGTCACGGTGAGTCCGTACGAATTATAGATGCCGAGTTGGGCACGCTCGAGCATGTCCACAGTGGAGCAACGCCGCGGCGACGCGGTCTGACGAGGCGCGAGTCAAACTCGGGTAAGTACGCGATTGGAAGTGGGGGGACGTTTACCCTACCGTGTACTACNNNAACGCACTTTACCCCCACGCACACGCACCGGCAGACGCGAACGACAACGATCCGCTGGTGGTCAACACGGATAAGGGGCGCATCCGCGGCATTACGGTCGATGCGCCCAGCGGCAAGAAGGTGGACGTGTGGCTCGGCATTCCCTACGCCCAGCCGCCGGTCGGGCCGCTACGGTTCCGTCATCCGCGGCCGGCCGAAAAGTGGACCGGCGTGCTGAACACGACCACACCGCCCAACAGCTGCGTGCAGATCGTGGACACCGTGTTCGGCGACTTCCCGGGCGCGACCATGTGGAACCCGAACACGCCCCTGTCCGAGGACTGTCTGTACATTAACGTGGTGGCACCGCGGCCCCGGCCCAAGAATGCGGCCGTCATGCTGTGGATCTTCGGCGGCAGCTTCTACTCCGGCACCGCCACCCTGGACGTGTACGACCACCGGGCGCTTGCGTCGGAGGAGAACGTGATCGTGGTGTCGCTGCAGTACCGCGTGGCCAGTCTGGGCTTCCTGTTTCTCGGCACCCCCGAAGCGCCGGGCAATGCGGGACTGTTCGATCAGAACCTTGCGCTACGGTAGGTGTCTTTGCGTGTGTGTCTGTAGTTATAGTATTCTAACGAGGTGCTCTTCTTCCCATCACTTCTTGGGAGTCAGCTGGGTGCGGGACAACATTCACCGGTTCGGTGGTGATCCGTCGCGCGTGACACTGTTCGGCGAGAGTGCCGGTGCCGTCTCGGTGTCGCTGCATCTGCTGTCCGCCCTTTCCCGCGATCTGTTCCAGCGGGCCATCCTGCAGAGCGGCTCGCCGACGGCACCGTGGGCATTGGTATCGCGCGAGGAAGCCACGCTAAGGTACGTGCCAGCTGCTGCTTTCCCCAAACCACCAACCCGCAACAGCTCACACAACCCTCTTTTCCGTCGCTCTTTTCTCGCTCCAGAGCACTGCGGTTGGCCGAGGCGGTCGGCTGCCCGCACGAACCGAGCAAGCTGAGCGATGCGGTCGAGTGTCTGCGCGGCAAGGATCCGCACGTGCTGGTCAACAACGAGTGGGGCACGCTCGGCATTTGCGAGTTCCCGTTCGTGCCGGTGGTCGACGGTGCGTTCCTGGACGAGACGCCGCAGCGTTCGCTCGCCAGCGGGCGCTTCAAGAAGACGGAGATCCTCACCGGCAGCAACACGGAGGAGGGCTACTACTTCATCATCTACTACCTGACCGAGCTGCTGCGCAAGGAGGAGGGCGTGACCGTGACGCGCGAGGAGTTCCTGCAGGCGGTGCGCGAGCTCAACCCGTACGTGAACGGGGCGGCCCGGCAGGCGATCGTGTTCGAGTACACCGA
GhaaE2b   ACAGGCATCATTTTGCCTTTCACAGACAATTGCACTTTTGTACTNNNNNNNNNNNNAGAACAGAAAACGAGACAGCATAATTTCCAACAGCCTCATTCACTCACGCCAGGCTCATACCGACTTTTAACCGAAACATGTACTACAGAAACAAAAACAAACAATGTGGAGAGTGCTCGCGCTGATACTAAGCTAATATGAAGAGATTACTGGCGAGGTCATCGATCCCATCCCGACATCATCGCTCCAGGCTCCAGACCTACCAAGTCGCCTACCATTACCTACCCACCACCGACCACTACTCACACACNNCATTATCACTTCCGCCGNNNTCGCCGCCGCCGCCGACGCCGCCGACGCCACCACCTTCACACCGCCCTGCCAAAATGAATGCGCATTGTTGCGATAGATTGAATTTCCTTGGTTGTTGTTGTTGTTGGTTTTCTTTTGACATGTTTGTGTGTTGTTTTTTNCTTTCTCTCTCTCTCTCTTTCTGTGGTTCCAACATTTCAGACGCATTTTTTACACCATATATAGGTCACGGTGAGTCCGTACGAATTATAGATGCCGAGTTGGGCACGCTCGAGCATGTCCACAGTGGAGCAACGCCGCGGCGACGCGGTCTGACGAGGCGCGAGTCAAACTCGGGTAAGTACGCGATTGGAAGTGGGGGGACGTTTACCCTACCGTGTACTACNNNAACGCACTTTACCCCCACGCACACGCACCGGCAGACGCGAACGACAACGATCCGCTGGTGGTCAACACGGATAAGGGGCGCATCCGCGGCATTACGGTCGATGCGCCCAGCGGCAAGAAGGTGGACGTGTGGCTCGGCATTCCCTACGCCCAGCCGCCGGTCGGGCCGCTACGGTTCCGTCATCCGCGGCCGGCCGAAAAGTGGACCGGCGTGCTGAACACGACCACACCGCCCAACAGCTGCGTGCAGATCGTGGACACCGTGTTCGGCGACTTCCCGGGCGCGACCATGTGGAACCCGAACACGCCCCTGTCCGAGGACTGTCTGTACATTAACGTGGTGGCACCGCGGCCCCGGCCCAAGAATGCGGCCGTCATGCTGTGGATCTTCGGCGGCAGCTTCTACTCCGGCACCGCCACCCTGGACGTGTACGACCACCGGGCGCTTGCGTCGGAGGAGAACGTGATCGTGGTGTCGCTGCAGTACCGCGTGGCCAGTCTGGGCTTCCTGTTTCTCGGCACCCCCGAAGCGCCGGGCAATGCGGGACTGTTCGATCAGAACCTTGCGCTACGGTAGGTGTCTTTGCGTGTGTGTCTGTAGTTATAGTATTCTAACGAGGTGCTCTTCTTCCCATCACTTCTTGGGAGTCAGCTGGGTGCGGGACAACATTCACCGGTTCGGTGGTGATCCGTCGCGCGTGACACTGTTCGGCGAGAGTGCCGGTGCCGTCTCGGTGTCGCTGCATCTGCTGTCCGCCCTTTCCCGCGATCTGTTCCAGCGGGCCATCCTGCAGAGCGGCTCGCCGACGGCACCGTGGGCATTGGTATCGCGCGAGGAAGCCACGCTAAGGTACGTGCCAGCTGCTGCTTTCCCCAAACCACCAACCCGCAACAGCTCACACAACCCTCTTTTCCGTCGCTCTTTTCTCGCTCCAGAGCACTGCGGTTGGCCGAGGCGGTCGGCTGCCCGCACGAACCGAGCAAGCTGAGCGATGCGGTCGAGTGTCTGCGCGGCAAGGATCCGCACGTGCTGGTCAACAACGAGTGGGGCACGCTCGGCATTTGCGAGTTCCCGTTCGTGCCGGTGGTCGACGGTGCGTTCCTGGACGAGACGCCGCAGCGTTCGCTCGCCAGCGGGCGCTTCAAGAAGACGGAGATCCTCACCGGCAGCAACACGGAGGAGGGCTACTACTTCATCATCTACTACCTGACCGAGCTGCTGCGCAAGGAGGAGGGCGTGACCGTGACGCGCGAGGAGTTCCTGCAGGCGGTGCGCGAGCTCAACCCGTACGTGAACGGGGCGGCCCGGCAGGCGATCGTGTTCGAGTACACCGA
GhaaE3a   ACAGGCATCATTTTGCCTTTCACAGACAATTGCACTTTTGTACTNNNNNNNNNNNNAGAACAGAAAACGAGACAGCATAATTTCCAACAGCCTCATTCACTCACGCCAGGCTCATACCGACTTTTAACCGAAACATGTACTACAGAAACAAAAACAAACAATGTGGAGAGTGCTCGCGCTGATACTAAGCTAATATGAAGAGATTACTGGCGAGGTCATCGATCCCATCCCGACATCATCGCTCCAGGCTCCAGACCTACCAAGTCGCCTACCATTACCTACCCACCACCGACCACTACTCACACACNNCATTATCACTTCCGCCGNNNTCGCCGCCGCCGCCGACGCCGCCGACGCCACCACCTTCACACCGCCCTGCCAAAATGAATGCGCATTGTTGCGATAGATTGAATTTCCTTGGTTGTTGTTGTTGTTGGTTTTCTTTTGACATGTTTGTGTGTTGTTTTTTNCTTTCTCTCTCTCTCTCTTTCTGTGGTTCCAACATTTCAGACGCATTTTTTACACCATATATAGGTCACGGTGAGTCCGTACGAATTATAGATGCCGAGTTGGGCACGCTCGAGCATGTCCACAGTGGAGCAACGCCGCGGCGACGCGGTCTGACGAGGCGCGAGTCAAACTCGGGTAAGTACGCGATTGGAAGTGGGGGGACGTTTACCCTACCGTGTACTACNNNAACGCACTTTACCCCCACGCACACGCACCGGCAGACGCGAACGACAACGATCCGCTGGTGGTCAACACGGATAAGGGGCGCATCCGCGGCATTACGGTCGATGCGCCCAGCGGCAAGAAGGTGGACGTGTGGCTCGGCATTCCCTACGCCCAGCCGCCGGTCGGGCCGCTACGGTTCCGTCATCCGCGGCCGGCCGAAAAGTGGACCGGCGTGCTGAACACGACCACACCGCCCAACAGCTGCGTGCAGATCGTGGACACCGTGTTCGGCGACTTCCCGGGCGCGACCATGTGGAACCCGAACACGCCCCTGTCCGAGGACTGTCTGTACATTAACGTGGTGGCACCGCGGCCCCGGCCCAAGAATGCGGCCGTCATGCTGTGGATCTTCGGCGGCAGCTTCTACTCCGGCACCGCCACCCTGGACGTGTACGACCACCGGGCGCTTGCGTCGGAGGAGAACGTGATCGTGGTGTCGCTGCAGTACCGCGTGGCCAGTCTGGGCTTCCTGTTTCTCGGCACCCCCGAAGCGCCGGGCAATGCGGGACTGTTCGATCAGAACCTTGCGCTACGGTAGGTGTCTTTGCGTGTGTGTCTGTAGTTATAGTATTCTAACGAGGTGCTCTTCTTCCCATCACTTCTTGGGAGTCAGCTGGGTGCGGGACAACATTCACCGGTTCGGTGGTGATCCGTCGCGCGTGACACTGTTCGGCGAGAGTGCCGGTGCCGTCTCGGTGTCGCTGCATCTGCTGTCCGCCCTTTCCCGCGATCTGTTCCAGCGGGCCATCCTGCAGAGCGGCTCGCCGACGGCACCGTGGGCATTGGTATCGCGCGAGGAAGCCACGCTAAGGTACGTGCCAGCTGCTGCTTTCCCCAAACCACCAACCCGCAACAGCTCACACAACCCTCTTTTCCGTCGCTCTTTTCTCGCTCCAGAGCACTGCGGTTGGCCGAGGCGGTCGGCTGCCCGCACGAACCGAGCAAGCTGAGCGATGCGGTCGAGTGTCTGCGCGGCAAGGATCCGCACGTGCTGGTCAACAACGAGTGGGGCACGCTCGGCATTTGCGAGTTCCCGTTCGTGCCGGTGGTCGACGGTGCGTTCCTGGACGAGACGCCGCAGCGTTCGCTCGCCAGCGGGCGCTTCAAGAAGACGGAGATCCTCACCGGCAGCAACACGGAGGAGGGCTACTACTTCATCATCTACTACCTGACCGAGCTGCTGCGCAAGGAGGAGGGCGTGACCGTGACGCGCGAGGAGTTCCTGCAGGCGGTGCGCGAGCTCAACCCGTACGTGAACGGGGCGGCCCGGCAGGCGATCGTGTTCGAGTACACCGA
GhaaE3b   ACAGGCATCATTTTGCCTTTCACAGACAATTGCACTTTTGTACTNNNNNNNNNNNNAGAACAGAAAACGAGACAGCATAATTTCCAACAGCCTCATTCACTCACGCCAGGCTCATACCGACTTTTAACCGAAACATGTACTACAGAAACAAAAACAAACAATGTGGAGAGTGCTCGCGCTGATACTAAGCTAATATGAAGAGATTACTGGCGAGGTCATCGATCCCATCCCGACATCATCGCTCCAGGCTCCAGACCTACCAAGTCGCCTACCATTACCTACCCACCACCGACCACTACTCACACACNNCATTATCACTTCCGCCGNNNTCGCCGCCGCCGCCGACGCCGCCGACGCCACCACCTTCACACCGCCCTGCCAAAATGAATGCGCATTGTTGCGATAGATTGAATTTCCTTGGTTGTTGTTGTTGTTGGTTTTCTTTTGACATGTTTGTGTGTTGTTTTTTNCTTTCTCTCTCTCTCTCTTTCTGTGGTTCCAACATTTCAGACGCATTTTTTACACCATATATAGGTCACGGTGAGTCCGTACGAATTATAGATGCCGAGTTGGGCACGCTCGAGCATGTCCACAGTGGAGCAACGCCGCGGCGACGCGGTCTGACGAGGCGCGAGTCAAACTCGGGTAAGTACGCGATTGGAAGTGGGGGGACGTTTACCCTACCGTGTACTACNNNAACGCACTTTACCCCCACGCACACGCACCGGCAGACGCGAACGACAACGATCCGCTGGTGGTCAACACGGATAAGGGGCGCATCCGCGGCATTACGGTCGATGCGCCCAGCGGCAAGAAGGTGGACGTGTGGCTCGGCATTCCCTACGCCCAGCCGCCGGTCGGGCCGCTACGGTTCCGTCATCCGCGGCCGGCCGAAAAGTGGACCGGCGTGCTGAACACGACCACACCGCCCAACAGCTGCGTGCAGATCGTGGACACCGTGTTCGGCGACTTCCCGGGCGCGACCATGTGGAACCCGAACACGCCCCTGTCCGAGGACTGTCTGTACATTAACGTGGTGGCACCGCGGCCCCGGCCCAAGAATGCGGCCGTCATGCTGTGGATCTTCGGCGGCAGCTTCTACTCCGGCACCGCCACCCTGGACGTGTACGACCACCGGGCGCTTGCGTCGGAGGAGAACGTGATCGTGGTGTCGCTGCAGTACCGCGTGGCCAGTCTGGGCTTCCTGTTTCTCGGCACCCCCGAAGCGCCGGGCAATGCGGGACTGTTCGATCAGAACCTTGCGCTACGGTAGGTGTCTTTGCGTGTGTGTCTGTAGTTATAGTATTCTAACGAGGTGCTCTTCTTCCCATCACTTCTTGGGAGTCAGCTGGGTGCGGGACAACATTCACCGGTTCGGTGGTGATCCGTCGCGCGTGACACTGTTCGGCGAGAGTGCCGGTGCCGTCTCGGTGTCGCTGCATCTGCTGTCCGCCCTTTCCCGCGATCTGTTCCAGCGGGCCATCCTGCAGAGCGGCTCGCCGACGGCACCGTGGGCATTGGTATCGCGCGAGGAAGCCACGCTAAGGTACGTGCCAGCTGCTGCTTTCCCCAAACCACCAACCCGCAACAGCTCACACAACCCTCTTTTCCGTCGCTCTTTTCTCGCTCCAGAGCACTGCGGTTGGCCGAGGCGGTCGGCTGCCCGCACGAACCGAGCAAGCTGAGCGATGCGGTCGAGTGTCTGCGCGGCAAGGATCCGCACGTGCTGGTCAACAACGAGTGGGGCACGCTCGGCATTTGCGAGTTCCCGTTCGTGCCGGTGGTCGACGGTGCGTTCCTGGACGAGACGCCGCAGCGTTCGCTCGCCAGCGGGCGCTTCAAGAAGACGGAGATCCTCACCGGCAGCAACACGGAGGAGGGCTACTACTTCATCATCTACTACCTGACCGAGCTGCTGCGCAAGGAGGAGGGCGTGACCGTGACGCGCGAGGAGTTCCTGCAGGCGGTGCGCGAGCTCAACCCGTACGTGAACGGGGCGGCCCGGCAGGCGATCGTGTTCGAGTACACCGA
GhaaM_F2a ACAGGCATCATTTTGCCTTTCACAGACAATTGCACTTTTGTACTNNNNNNNNNNNNAGAACAGAAAACGAGACAGCATAATTTCCAACAGCCTCATTCACTCATACCAGGCTCACACCGACTTTTAACCGAAACATGTACTACAGAAACAAAAACAAACAATATGGAGAGTGCTCGCGCTGATACTAAGTTAATATGAAGAGATTACTGGGGAGGTCATCGATCCCATTCCGACATCATCGCTCCAGGCTCCAGACCTACCAAGTCGCCTACCATTACCTACCCACCACCGACCACTACTCACACAGNNCATTATCACTTCCGCCGCCGTCGCCGCCGCCGCCGACGCCGCCGACGCCACCACCTTCACACCGCCCTGCCAAAATGAATGCGCATTGTTGCGATAGATTGAATTTCCTTGGTTGTTGTTGTTGTTGGTTTTCTTTTGACATGTTTGTGTGTTGTTTTTTNCTTTCTCTCTCTCTCTNNTTCTGTGGTTCCAACATTTCAGACGCATTTTTTACACCATATATAGGTCACGGTGAGTCCGTACGAATTATAGATGCCGAGTTGGGCACGCTCGAGCATGTCCACAGTGGAGCAACGCCGCGGCGACGCGGTCTGACGAGGCGCGAGTCAAACTCGGGTAAGTACGCGATTGGAAGTGGGGGGACGTTTACCCTACCGTGCACTACNNNAACGCACTTTACCCCCACGCACACGCACCGGCAGACGCGAACGACAACGATCCGCTGGTGGTCAACACGGATAAGGGGCGCATCCGTGGCATTACGGTCGATGCGCCCAGCGGCAAGAAGGTGGACGTGTGGCTCGGCATTCCCTACGCGCAGCCGCCGGTCGGGCCGCTACGGTTCCGTCATCCGCGGCCGGCCGAAAAGTGGACCGGCGTGCTGAACACGACCACACCGCCCAACAGCTGCGTGCAGATCGTGGACACCGTGTTCGGCGACTTCCCGGGCGCGACCATGTGGAACCCGAACACGCCCCTCTCCGAGGACTGTCTGTACATTAACGTGGTGGCACCGCGACCCCGGCCCAAGAATGCGGCCGTCATGCTGTGGATCTTCGGCGGCGGCTTCTACTCCGGCACCGCCACCCTGGACGTGTACGACCACCGGGCGCTTGCGTCGGAGGAGAACGTGATCGTGGTGTCGCTGCAGTACCGCGTGGCCAGTCTGGGCTTCCTGTTTCTCGGCACCCCGGAAGCGCCGGGCAATGCGGGACTGTTCGATCAGAACCTTGCGCTACGGTAGGTGTCTTTGCATGTGTGAATGAGGGTATAGTATTCTTACGAGGTGCTCTTCTTCCCATCACTTCTTGGGAGTCAGCTGGGTGCGGGACAACATTCACCGGTTCGGTGGTGATCCGTCGCGTGTGACACTGTTCGGCGAGAGTGCCGGTGCTGTCTCGGTGTCGCTGCATCTGCTGTCCGCCCTTTCCCGCGATCTGTTCCAGCGGGCCATCCTGCAGAGCGGCTCGCCGACGGCACCGTGGGCATTGGTATCGCGCGAGGAAGCCACGCTAAGGTACGTGCCAGCTGCTGCTTTCCCCAAACTGCCAATTCGAGACAGCTCACACAACCCTCTTTTCCTTCGCTCTTTTCTCGCTCCAGAGCACTGCGGTTGGCCGAGGCGGTCGGCTGCCCGCACGAACCGAGCAAGCTGAGCGATGCGGTCGAGTGTTTGCGCGGCAAGGATCCGCACGTGCTGGTCAACAACGAGTGGGGCACGCTCGGCATTTGCGAGTTCCCGTTCGTGCCGGTGGTCGACGGTGCGTTCCTGGACGAGACGCCGCAGCGTTCGCTCGCCAGCGGGCGCTTCAAGAAGACGGAGATCCTCACCGGCAGCAACACGGAGGAGGGCTACTACTTCATCATCTACTACCTGACCGAGCTGCTGCGCAAGGAGGAGGGCGTGACCGTGACGCGCGAGGAGTTCCTGCAGGCGGTGCGCGAGCTCAACCCGTACGTGAACGGGGCGGCCCGGCAGGCGATCGTGTTCGAGTACACCGA
GhaaM_F2b ACAGGCATCATTTTGCCTTTCACAGACAATTGCACTTTTGTACTNNNNNNNNNNNNAGAACAGAAAACGAGACAGCATAATTTCCAACAGCCTCATTCACTCATACCAGGCTCACACCGACTTTTAACCGAAACATGTACTACAGAAACAAAAACAAACAATATGGAGAGTGCTCGCGCTGATACTAAGTTAATATGAAGAGATTACTGGGGAGGTCATCGATCCCATTCCGACATCATCGCTCCAGGCTCCAGACCTACCAAGTCGCCTACCATTACCTACCCACCACCGACCACTACTCACACAGNNCATTATCACTTCCGCCGCCGTCGCCGCCGCCGCCGACGCCGCCGACGCCACCACCTTCACACCGCCCTGCCAAAATGAATGCGCATTGTTGCGATAGATTGAATTTCCTTGGTTGTTGTTGTTGTTGGTTTTCTTTTGACATGTTTGTGTGTTGTTTTTTNCTTTCTCTCTCTCTCTNNTTCTGTGGTTCCAACATTTCAGACGCATTTTTTACACCATATATAGGTCACGGTGAGTCCGTACGAATTATAGATGCCGAGTTGGGCACGCTCGAGCATGTCCACAGTGGAGCAACGCCGCGGCGACGCGGTCTGACGAGGCGCGAGTCAAACTCGGGTAAGTACGCGATTGGAAGTGGGGGGACGTTTACCCTACCGTGCACTACNNNAACACACTTTACCCCCACGCACACGCACCGGCAGACGCGAACGACAACGATCCGCTGGTGGTCAACACGGATAAGGGGCGCATCCGCGGCATTACGGTCGATGCGCCCAGCGGCAAGAAGGTGGACGTGTGGCTCGGCATTCCCTACGCCCAGCCGCCGGTCGGGCCGCTACGGTTCCGTCATCCGCGGCCGGCCGAAAAGTGGACCGGCGTGCTGAACACGACCACACCGCCCAACAGCTGCGTGCAGATCGTGGACACCGTGTTCGGCGACTTCCCGGGCGCGACCATGTGGAACCCGAACACGCCCCTCTCCGAGGACTGTCTGTACATTAACGTGGTGGCACCGCGACCCCGGCCCAAGAATGCGGCCGTCATGCTGTGGATCTTCGGCGGCGGCTTCTACTCCGGCACCGCCACCCTGGACGTGTACGACCACCGGGCGCTTGCGTCGGAGGAGAACGTGATCGTGGTGTCGCTGCAGTACCGCGTGGCCAGTCTGGGCTTCCTGTTTCTCGGCACCCCGGAAGCGCCGGGCAATGCGGGACTGTTCGATCAGAACCTTGCGCTACGGTAGGTGTCTCTGCATGGGTGAATGAGGGTATAGTATTCTAACGAGGTGCTCTTCTTCCCATCACTTCTTGGGAGTCAGCTGGGTGCGGGACAACATTCACCGGTTCGGTGGCGATCCGTCGCGAGTGACACTGTTCGGCGAGAGTGCCGGCGCCGTCTCGGTGTCGCTGCATCTGCTGTCCGCCCTTTCCCGCGATCTGTTCCAGCGGGCCATCCTGCAGAGCGGCTCGCCGACGGCACCGTGGGCATTGGTATCGCGCGAGGAAGCCACGCTAAGGTACGTGCCAGCTGCTGCTTTCCACAAACCGCCAACCCGAGACAGCTCACACAACCCTCTTTTCCGTCGCTCTTTTCTCGCTCCAGAGCACTGCGGTTGGCCGAGGCGGTCGGCTGCCCGCACGAACCGAGCAAGCTGAGCGATGCGGTCGAGTGCCTGCGCGGCAAGGACCCGCACGTGCTGGTCAACAACGAGTGGGGCACGCTCGGCATTTGCGAGTTCCCGTTCGTGCCGGTGGTCGACGGTGCGTTCCTGGACGAGACGCCGCAGCGTTCGCTCGCCAGCGGGCGCTTCAAGAAGACGGAGATCCTCACCGGCAGCAACACGGAGGAGGGCTACTACTTCATCATCTACTACCTGACCGAGCTGCTGCGCAAGGAGGAGGGCGTGACCGTGACGCGCGAGGAGTTCCTGCAGGCGGTGCGCGAGCTCAACCCGTACGTGAACGGGGCGGCCCGGCAGGCGATCGTGTTCGAGTACACCGA
GhaaG1a   ACAGGCATCATTTTGCCTTTCACAGACAATTGCACTTTTGTACTNNNNNNNNNNNNAGAACAGAAAACGAGACAGCATAATTTCCAACAGCCTCATTCACTCACGCCAGGCTCATACCGACTTTTAACCGAAACATGTACTACAGAAACAAAAACAAACAATGTGGAGAGTGCTCGCGCTGATACTAAGCTAATATGAAGAGATTACTGGCGAGGTCATCGATCCCATCCCGACATCATCGCTCCAGGCTCCAGACCTACCAAGTCGCCTACCATTACCTACCCACCACCGACCACTACTCACACACNNCATTATCACTTCCGCCGNNNTCGCCGCCGCCGCCGACGCCGCCGACGCCACCACCTTCACACCGCCCTGCCAAAATGAATGCGCATTGTTGCGATAGATTGAATTTCCTTGGTTGTTGTTGTTGTTGGTTTTCTTTTGACATGTTTGTGTGTTGTTTTTTNCTTTCTCTCTCTCTCTCTTTCTGTGGTTCCAACATTTCAGACGCATTTTTTACACCATATATAGGTCACGGTGAGTCCGTACGAATTATAGATGCCGAGTTGGGCACGCTCGAGCATGTCCACAGTGGAGCAACGCCGCGGCGACGCGGTCTGACGAGGCGCGAGTCAAACTCGGGTAAGTACGCGATTGGAAGTGGGGGGACGTTTACCCTACCGTGTACTACNNNAACGCACTTTACCCCCACGCACACGCACCGGCAGACGCGAACGACAACGATCCGCTGGTGGTCAACACGGATAAGGGGCGCATCCGCGGCATTACGGTCGATGCGCCCAGCGGCAAGAAGGTGGACGTGTGGCTCGGCATTCCCTACGCCCAGCCGCCGGTCGGGCCGCTACGGTTCCGTCATCCGCGGCCGGCCGAAAAGTGGACCGGCGTGCTGAACACGACCACACCGCCCAACAGCTGCGTGCAGATCGTGGACACCGTGTTCGGCGACTTCCCGGGCGCGACCATGTGGAACCCGAACACGCCCCTGTCCGAGGACTGTCTGTACATTAACGTGGTGGCACCGCGGCCCCGGCCCAAGAATGCGGCCGTCATGCTGTGGATCTTCGGCGGCAGCTTCTACTCCGGCACCGCCACCCTGGACGTGTACGACCACCGGGCGCTTGCGTCGGAGGAGAACGTGATCGTGGTGTCGCTGCAGTACCGCGTGGCCAGTCTGGGCTTCCTGTTTCTCGGCACCCCCGAAGCGCCGGGCAATGCGGGACTGTTCGATCAGAACCTTGCGCTACGGTAGGTGTCTTTGCGTGTGTGTCTGTAGTTATAGTATTCTAACGAGGTGCTCTTCTTCCCATCACTTCTTGGGAGTCAGCTGGGTGCGGGACAACATTCACCGGTTCGGTGGTGATCCGTCGCGCGTGACACTGTTCGGCGAGAGTGCCGGTGCCGTCTCGGTGTCGCTGCATCTGCTGTCCGCCCTTTCCCGCGATCTGTTCCAGCGGGCCATCCTGCAGAGCGGCTCGCCGACGGCACCGTGGGCATTGGTATCGCGCGAGGAAGCCACGCTAAGGTACGTGCCAGCTGCTGCTTTCCCCAAACCACCAACCCGCAACAGCTCACACAACCCTCTTTTCCGTCGCTCTTTTCTCGCTCCAGAGCACTGCGGTTGGCCGAGGCGGTCGGCTGCCCGCACGAACCGAGCAAGCTGAGCGATGCGGTCGAGTGTCTGCGCGGCAAGGATCCGCACGTGCTGGTCAACAACGAGTGGGGCACGCTCGGCATTTGCGAGTTCCCGTTCGTGCCGGTGGTCGACGGTGCGTTCCTGGACGAGACGCCGCAGCGTTCGCTCGCCAGCGGGCGCTTCAAGAAGACGGAGATCCTCACCGGCAGCAACACGGAGGAGGGCTACTACTTCATCATCTACTACCTGACCGAGCTGCTGCGCAAGGAGGAGGGCGTGACCGTGACGCGCGAGGAGTTCCTGCAGGCGGTGCGCGAGCTCAACCCGTACGTGAACGGGGCGGCCCGGCAGGCGATCGTGTTCGAGTACACCGA
GhaaG1b   ACAGGCATCATTTTGCCTTTCACAGACAATTGCACTTTTGTACTNNNNNNNNNNNNAGAACAGAAAACGAGACAGCATAATTTCCAACAGCCTCATTCACTCACGCCAGGCTCATACCGACTTTTAACCGAAACATGTACTACAGAAACAAAAACAAACAATGTGGAGAGTGCTCGCGCTGATACTAAGCTAATATGAAGAGATTACTGGCGAGGTCATCGATCCCATCCCGACATCATCGCTCCAGGCTCCAGACCTACCAAGTCGCCTACCATTACCTACCCACCACCGACCACTACTCACACACNNCATTATCACTTCCGCCGNNNTCGCCGCCGCCGCCGACGCCGCCGACGCCACCACCTTCACACCGCCCTGCCAAAATGAATGCGCATTGTTGCGATAGATTGAATTTCCTTGGTTGTTGTTGTTGTTGGTTTTCTTTTGACATGTTTGTGTGTTGTTTTTTNCTTTCTCTCTCTCTCTCTTTCTGTGGTTCCAACATTTCAGACGCATTTTTTACACCATATATAGGTCACGGTGAGTCCGTACGAATTATAGATGCCGAGTTGGGCACGCTCGAGCATGTCCACAGTGGAGCAACGCCGCGGCGACGCGGTCTGACGAGGCGCGAGTCAAACTCGGGTAAGTACGCGATTGGAAGTGGGGGGACGTTTACCCTACCGTGTACTACNNNAACGCACTTTACCCCCACGCACACGCACCGGCAGACGCGAACGACAACGATCCGCTGGTGGTCAACACGGATAAGGGGCGCATCCGCGGCATTACGGTCGATGCGCCCAGCGGCAAGAAGGTGGACGTGTGGCTCGGCATTCCCTACGCCCAGCCGCCGGTCGGGCCGCTACGGTTCCGTCATCCGCGGCCGGCCGAAAAGTGGACCGGCGTGCTGAACACGACCACACCGCCCAACAGCTGCGTGCAGATCGTGGACACCGTGTTCGGCGACTTCCCGGGCGCGACCATGTGGAACCCGAACACGCCCCTGTCCGAGGACTGTCTGTACATTAACGTGGTGGCACCGCGGCCCCGGCCCAAGAATGCGGCCGTCATGCTGTGGATCTTCGGCGGCAGCTTCTACTCCGGCACCGCCACCCTGGACGTGTACGACCACCGGGCGCTTGCGTCGGAGGAGAACGTGATCGTGGTGTCGCTGCAGTACCGCGTGGCCAGTCTGGGCTTCCTGTTTCTCGGCACCCCCGAAGCGCCGGGCAATGCGGGACTGTTCGATCAGAACCTTGCGCTACGGTAGGTGTCTTTGCGTGTGTGTCTGTAGTTATAGTATTCTAACGAGGTGCTCTTCTTCCCATCACTTCTTGGGAGTCAGCTGGGTGCGGGACAACATTCACCGGTTCGGTGGTGATCCGTCGCGCGTGACACTGTTCGGCGAGAGTGCCGGTGCCGTCTCGGTGTCGCTGCATCTGCTGTCCGCCCTTTCCCGCGATCTGTTCCAGCGGGCCATCCTGCAGAGCGGCTCGCCGACGGCACCGTGGGCATTGGTATCGCGCGAGGAAGCCACGCTAAGGTACGTGCCAGCTGCTGCTTTCCCCAAACCACCAACCCGCAACAGCTCACACAACCCTCTTTTCCGTCGCTCTTTTCTCGCTCCAGAGCACTGCGGTTGGCCGAGGCGGTCGGCTGCCCGCACGAACCGAGCAAGCTGAGCGATGCGGTCGAGTGTCTGCGCGGCAAGGATCCGCACGTGCTGGTCAACAACGAGTGGGGCACGCTCGGCATTTGCGAGTTCCCGTTCGTGCCGGTGGTCGACGGTGCGTTCCTGGACGAGACGCCGCAGCGTTCGCTCGCCAGCGGGCGCTTCAAGAAGACGGAGATCCTCACCGGCAGCAACACGGAGGAGGGCTACTACTTCATCATCTACTACCTGACCGAGCTGCTGCGCAAGGAGGAGGGCGTGACCGTGACGCGCGAGGAGTTCCTGCAGGCGGTGCGCGAGCTCAACCCGTACGTGAACGGGGCGGCCCGGCAGGCGATCGTGTTCGAGTACACCGA
GhaaG2a   ACAGGCATCATTTTGCCTTTCACAGACAATTGCACTTTTGTACTNNNNNNNNNNNNAGAACAGAAAACGAGACAGCATAATTTCCAACAGCCTCATTCACTCACGCCAGGCTCATACCGACTTTTAACCGAAACATGTACTACAGAAACAAAAACAAACAATGTGGAGAGTGCTCGCGCTGATACTAAGCTAATATGAAGAGATTACTGGCGAGGTCATCGATCCCATCCCGACATCATCGCTCCAGGCTCCAGACCTACCAAGTCGCCTACCATTACCTACCCACCACCGACCACTACTCACACACNNCATTATCACTTCCGCCGNNNTCGCCGCCGCCGCCGACGCCGCCGACGCCACCACCTTCACACCGCCCTGCCAAAATGAATGCGCATTGTTGCGATAGATTGAATTTCCTTGGTTGTTGTTGTTGTTGGTTTTCTTTTGACATGTTTGTGTGTTGTTTTTTNCTTTCTCTCTCTCTCTCTTTCTGTGGTTCCAACATTTCAGACGCATTTTTTACACCATATATAGGTCACGGTGAGTCCGTACGAATTATAGATGCCGAGTTGGGCACGCTCGAGCATGTCCACAGTGGAGCAACGCCGCGGCGACGCGGTCTGACGAGGCGCGAGTCAAACTCGGGTAAGTACGCGATTGGAAGTGGGGGGACGTTTACCCTACCGTGTACTACNNNAACGCACTTTACCCCCACGCACACGCACCGGCAGACGCGAACGACAACGATCCGCTGGTGGTCAACACGGATAAGGGGCGCATCCGCGGCATTACGGTCGATGCGCCCAGCGGCAAGAAGGTGGACGTGTGGCTCGGCATTCCCTACGCCCAGCCGCCGGTCGGGCCGCTACGGTTCCGTCATCCGCGGCCGGCCGAAAAGTGGACCGGCGTGCTGAACACGACCACACCGCCCAACAGCTGCGTGCAGATCGTGGACACCGTGTTCGGCGACTTCCCGGGCGCGACCATGTGGAACCCGAACACGCCCCTGTCCGAGGACTGTCTGTACATTAACGTGGTGGCACCGCGGCCCCGGCCCAAGAATGCGGCCGTCATGCTGTGGATCTTCGGCGGCAGCTTCTACTCCGGCACCGCCACCCTGGACGTGTACGACCACCGGGCGCTTGCGTCGGAGGAGAACGTGATCGTGGTGTCGCTGCAGTACCGCGTGGCCAGTCTGGGCTTCCTGTTTCTCGGCACCCCCGAAGCGCCGGGCAATGCGGGACTGTTCGATCAGAACCTTGCGCTACGGTAGGTGTCTTTGCGTGTGTGTCTGTAGTTATAGTATTCTAACGAGGTGCTCTTCTTCCCATCACTTCTTGGGAGTCAGCTGGGTGCGGGACAACATTCACCGGTTCGGTGGTGATCCGTCGCGCGTGACACTGTTCGGCGAGAGTGCCGGTGCCGTCTCGGTGTCGCTGCATCTGCTGTCCGCCCTTTCCCGCGATCTGTTCCAGCGGGCCATCCTGCAGAGCGGCTCGCCGACGGCACCGTGGGCATTGGTATCGCGCGAGGAAGCCACGCTAAGGTACGTGCCAGCTGCTGCTTTCCCCAAACCACCAACCCGCAACAGCTCACACAACCCTCTTTTCCGTCGCTCTTTTCTCGCTCCAGAGCACTGCGGTTGGCCGAGGCGGTCGGCTGCCCGCACGAACCGAGCAAGCTGAGCGATGCGGTCGAGTGTCTGCGCGGCAAGGATCCGCACGTGCTGGTCAACAACGAGTGGGGCACGCTCGGCATTTGCGAGTTCCCGTTCGTGCCGGTGGTCGACGGTGCGTTCCTGGACGAGACGCCGCAGCGTTCGCTCGCCAGCGGGCGCTTCAAGAAGACGGAGATCCTCACCGGCAGCAACACGGAGGAGGGCTACTACTTCATCATCTACTACCTGACCGAGCTGCTGCGCAAGGAGGAGGGCGTGACCGTGACGCGCGAGGAGTTCCTGCAGGCGGTGCGCGAGCTCAACCCGTACGTGAACGGGGCGGCCCGGCAGGCGATCGTGTTCGAGTACACCGA
GhaaG2b   ACAGGCATCATTTTGCCTTTCACAGACAATTGCACTTTTGTACTNNNNNNNNNNNNAGAACAGAAAACGAGACAGCATAATTTCCAACAGCCTCATTCACTCACGCCAGGCTCATACCGACTTTTAACCGAAACATGTACTACAGAAACAAAAACAAACAATGTGGAGAGTGCTCGCGCTGATACTAAGCTAATATGAAGAGATTACTGGCGAGGTCATCGATCCCATCCCGACATCATCGCTCCAGGCTCCAGACCTACCAAGTCGCCTACCATTACCTACCCACCACCGACCACTACTCACACACNNCATTATCACTTCCGCCGNNNTCGCCGCCGCCGCCGACGCCGCCGACGCCACCACCTTCACACCGCCCTGCCAAAATGAATGCGCATTGTTGCGATAGATTGAATTTCCTTGGTTGTTGTTGTTGTTGGTTTTCTTTTGACATGTTTGTGTGTTGTTTTTTNCTTTCTCTCTCTCTCTCTTTCTGTGGTTCCAACATTTCAGACGCATTTTTTACACCATATATAGGTCACGGTGAGTCCGTACGAATTATAGATGCCGAGTTGGGCACGCTCGAGCATGTCCACAGTGGAGCAACGCCGCGGCGACGCGGTCTGACGAGGCGCGAGTCAAACTCGGGTAAGTACGCGATTGGAAGTGGGGGGACGTTTACCCTACCGTGTACTACNNNAACGCACTTTACCCCCACGCACACGCACCGGCAGACGCGAACGACAACGATCCGCTGGTGGTCAACACGGATAAGGGGCGCATCCGCGGCATTACGGTCGATGCGCCCAGCGGCAAGAAGGTGGACGTGTGGCTCGGCATTCCCTACGCCCAGCCGCCGGTCGGGCCGCTACGGTTCCGTCATCCGCGGCCGGCCGAAAAGTGGACCGGCGTGCTGAACACGACCACACCGCCCAACAGCTGCGTGCAGATCGTGGACACCGTGTTCGGCGACTTCCCGGGCGCGACCATGTGGAACCCGAACACGCCCCTGTCCGAGGACTGTCTGTACATTAACGTGGTGGCACCGCGGCCCCGGCCCAAGAATGCGGCCGTCATGCTGTGGATCTTCGGCGGCAGCTTCTACTCCGGCACCGCCACCCTGGACGTGTACGACCACCGGGCGCTTGCGTCGGAGGAGAACGTGATCGTGGTGTCGCTGCAGTACCGCGTGGCCAGTCTGGGCTTCCTGTTTCTCGGCACCCCCGAAGCGCCGGGCAATGCGGGACTGTTCGATCAGAACCTTGCGCTACGGTAGGTGTCTTTGCGTGTGTGTCTGTAGTTATAGTATTCTAACGAGGTGCTCTTCTTCCCATCACTTCTTGGGAGTCAGCTGGGTGCGGGACAACATTCACCGGTTCGGTGGTGATCCGTCGCGCGTGACACTGTTCGGCGAGAGTGCCGGTGCCGTCTCGGTGTCGCTGCATCTGCTGTCCGCCCTTTCCCGCGATCTGTTCCAGCGGGCCATCCTGCAGAGCGGCTCGCCGACGGCACCGTGGGCATTGGTATCGCGCGAGGAAGCCACGCTAAGGTACGTGCCAGCTGCTGCTTTCCCCAAACCACCAACCCGCAACAGCTCACACAACCCTCTTTTCCGTCGCTCTTTTCTCGCTCCAGAGCACTGCGGTTGGCCGAGGCGGTCGGCTGCCCGCACGAACCGAGCAAGCTGAGCGATGCGGTCGAGTGTCTGCGCGGCAAGGATCCGCACGTGCTGGTCAACAACGAGTGGGGCACGCTCGGCATTTGCGAGTTCCCGTTCGTGCCGGTGGTCGACGGTGCGTTCCTGGACGAGACGCCGCAGCGTTCGCTCGCCAGCGGGCGCTTCAAGAAGACGGAGATCCTCACCGGCAGCAACACGGAGGAGGGCTACTACTTCATCATCTACTACCTGACCGAGCTGCTGCGCAAGGAGGAGGGCGTGACCGTGACGCGCGAGGAGTTCCTGCAGGCGGTGCGCGAGCTCAACCCGTACGTGAACGGGGCGGCCCGGCAGGCGATCGTGTTCGAGTACACCGA
GhaaG3a   ACAGGCATCATTTTGCCTTTCACAGACAATTGCACTTTTGTACTNNNNNNNNNNNNAGAACAGAAAACGAGACAGCATAATTTCCAACAGCCTCATTCACTCACGCCAGGCTCATACCGACTTTTAACCGAAACATGTACTACAGAAACAAAAACAAACAATGTGGAGAGTGCTCGCGCTGATACTAAGCTAATATGAAGAGATTACTGGCGAGGTCATCGATCCCATCCCGACATCATCGCTCCAGGCTCCAGACCTACCAAGTCGCCTACCATTACCTACCCACCACCGACCACTACTCACACACNNCATTATCACTTCCGCCGNNNTCGCCGCCGCCGCCGACGCCGCCGACGCCACCACCTTCACACCGCCCTGCCAAAATGAATGCGCATTGTTGCGATAGATTGAATTTCCTTGGTTGTTGTTGTTGTTGGTTTTCTTTTGACATGTTTGTGTGTTGTTTTTTNCTTTCTCTCTCTCTCTCTTTCTGTGGTTCCAACATTTCAGACGCATTTTTTACACCATATATAGGTCACGGTGAGTCCGTACGAATTATAGATGCCGAGTTGGGCACGCTCGAGCATGTCCACAGTGGAGCAACGCCGCGGCGACGCGGTCTGACGAGGCGCGAGTCAAACTCGGGTAAGTACGCGATTGGAAGTGGGGGGACGTTTACCCTACCGTGTACTACNNNAACGCACTTTACCCCCACGCACACGCACCGGCAGACGCGAACGACAACGATCCGCTGGTGGTCAACACGGATAAGGGGCGCATCCGCGGCATTACGGTCGATGCGCCCAGCGGCAAGAAGGTGGACGTGTGGCTCGGCATTCCCTACGCCCAGCCGCCGGTCGGGCCGCTACGGTTCCGTCATCCGCGGCCGGCCGAAAAGTGGACCGGCGTGCTGAACACGACCACACCGCCCAACAGCTGCGTGCAGATCGTGGACACCGTGTTCGGCGACTTCCCGGGCGCGACCATGTGGAACCCGAACACGCCCCTGTCCGAGGACTGTCTGTACATTAACGTGGTGGCACCGCGGCCCCGGCCCAAGAATGCGGCCGTCATGCTGTGGATCTTCGGCGGCAGCTTCTACTCCGGCACCGCCACCCTGGACGTGTACGACCACCGGGCGCTTGCGTCGGAGGAGAACGTGATCGTGGTGTCGCTGCAGTACCGCGTGGCCAGTCTGGGCTTCCTGTTTCTCGGCACCCCCGAAGCGCCGGGCAATGCGGGACTGTTCGATCAGAACCTTGCGCTACGGTAGGTGTCTTTGCGTGTGTGTCTGTAGTTATAGTATTCTAACGAGGTGCTCTTCTTCCCATCACTTCTTGGGAGTCAGCTGGGTGCGGGACAACATTCACCGGTTCGGTGGTGATCCGTCGCGCGTGACACTGTTCGGCGAGAGTGCCGGTGCCGTCTCGGTGTCGCTGCATCTGCTGTCCGCCCTTTCCCGCGATCTGTTCCAGCGGGCCATCCTGCAGAGCGGCTCGCCGACGGCACCGTGGGCATTGGTATCGCGCGAGGAAGCCACGCTAAGGTACGTGCCAGCTGCTGCTTTCCCCAAACCACCAACCCGCAACAGCTCACACAACCCTCTTTTCCGTCGCTCTTTTCTCGCTCCAGAGCACTGCGGTTGGCCGAGGCGGTCGGCTGCCCGCACGAACCGAGCAAGCTGAGCGATGCGGTCGAGTGTCTGCGCGGCAAGGATCCGCACGTGCTGGTCAACAACGAGTGGGGCACGCTCGGCATTTGCGAGTTCCCGTTCGTGCCGGTGGTCGACGGTGCGTTCCTGGACGAGACGCCGCAGCGTTCGCTCGCCAGCGGGCGCTTCAAGAAGACGGAGATCCTCACCGGCAGCAACACGGAGGAGGGCTACTACTTCATCATCTACTACCTGACCGAGCTGCTGCGCAAGGAGGAGGGCGTGACCGTGACGCGCGAGGAGTTCCTGCAGGCGGTGCGCGAGCTCAACCCGTACGTGAACGGGGCGGCCCGGCAGGCGATCGTGTTCGAGTACACCGA
GhaaG3b   ACAGGCATCATTTTGCCTTTCACAGACAATTGCACTTTTGTACTNNNNNNNNNNNNAGAACAGAAAACGAGACAGCATAATTTCCAACAGCCTCATTCACTCACGCCAGGCTCATACCGACTTTTAACCGAAACATGTACTACAGAAACAAAAACAAACAATGTGGAGAGTGCTCGCGCTGATACTAAGCTAATATGAAGAGATTACTGGCGAGGTCATCGATCCCATCCCGACATCATCGCTCCAGGCTCCAGACCTACCAAGTCGCCTACCATTACCTACCCACCACCGACCACTACTCACACACNNCATTATCACTTCCGCCGNNNTCGCCGCCGCCGCCGACGCCGCCGACGCCACCACCTTCACACCGCCCTGCCAAAATGAATGCGCATTGTTGCGATAGATTGAATTTCCTTGGTTGTTGTTGTTGTTGGTTTTCTTTTGACATGTTTGTGTGTTGTTTTTTNCTTTCTCTCTCTCTCTCTTTCTGTGGTTCCAACATTTCAGACGCATTTTTTACACCATATATAGGTCACGGTGAGTCCGTACGAATTATAGATGCCGAGTTGGGCACGCTCGAGCATGTCCACAGTGGAGCAACGCCGCGGCGACGCGGTCTGACGAGGCGCGAGTCAAACTCGGGTAAGTACGCGATTGGAAGTGGGGGGACGTTTACCCTACCGTGTACTACNNNAACGCACTTTACCCCCACGCACACGCACCGGCAGACGCGAACGACAACGATCCGCTGGTGGTCAACACGGATAAGGGGCGCATCCGCGGCATTACGGTCGATGCGCCCAGCGGCAAGAAGGTGGACGTGTGGCTCGGCATTCCCTACGCCCAGCCGCCGGTCGGGCCGCTACGGTTCCGTCATCCGCGGCCGGCCGAAAAGTGGACCGGCGTGCTGAACACGACCACACCGCCCAACAGCTGCGTGCAGATCGTGGACACCGTGTTCGGCGACTTCCCGGGCGCGACCATGTGGAACCCGAACACGCCCCTGTCCGAGGACTGTCTGTACATTAACGTGGTGGCACCGCGGCCCCGGCCCAAGAATGCGGCCGTCATGCTGTGGATCTTCGGCGGCAGCTTCTACTCCGGCACCGCCACCCTGGACGTGTACGACCACCGGGCGCTTGCGTCGGAGGAGAACGTGATCGTGGTGTCGCTGCAGTACCGCGTGGCCAGTCTGGGCTTCCTGTTTCTCGGCACCCCCGAAGCGCCGGGCAATGCGGGACTGTTCGATCAGAACCTTGCGCTACGGTAGGTGTCTTTGCGTGTGTGTCTGTAGTTATAGTATTCTAACGAGGTGCTCTTCTTCCCATCACTTCTTGGGAGTCAGCTGGGTGCGGGACAACATTCACCGGTTCGGTGGTGATCCGTCGCGCGTGACACTGTTCGGCGAGAGTGCCGGTGCCGTCTCGGTGTCGCTGCATCTGCTGTCCGCCCTTTCCCGCGATCTGTTCCAGCGGGCCATCCTGCAGAGCGGCTCGCCGACGGCACCGTGGGCATTGGTATCGCGCGAGGAAGCCACGCTAAGGTACGTGCCAGCTGCTGCTTTCCCCAAACCACCAACCCGCAACAGCTCACACAACCCTCTTTTCCGTCGCTCTTTTCTCGCTCCAGAGCACTGCGGTTGGCCGAGGCGGTCGGCTGCCCGCACGAACCGAGCAAGCTGAGCGATGCGGTCGAGTGTCTGCGCGGCAAGGATCCGCACGTGCTGGTCAACAACGAGTGGGGCACGCTCGGCATTTGCGAGTTCCCGTTCGTGCCGGTGGTCGACGGTGCGTTCCTGGACGAGACGCCGCAGCGTTCGCTCGCCAGCGGGCGCTTCAAGAAGACGGAGATCCTCACCGGCAGCAACACGGAGGAGGGCTACTACTTCATCATCTACTACCTGACCGAGCTGCTGCGCAAGGAGGAGGGCGTGACCGTGACGCGCGAGGAGTTCCTGCAGGCGGTGCGCGAGCTCAACCCGTACGTGAACGGGGCGGCCCGGCAGGCGATCGTGTTCGAGTACACCGA
GhaaG4a   ACAGGCATCATTTTGCCTTTCACAGACAATTGCACTTTTGTACTNNNNNNNNNNNNAGAACAGAAAACGAGACAGCATAATTTCCAACAGCCTCATTCACTCACGCCAGGCTCATACCGACTTTTAACCGAAACATGTACTACAGAAACAAAAACAAACAATGTGGAGAGTGCTCGCGCTGATACTAAGCTAATATGAAGAGATTACTGGCGAGGTCATCGATCCCATCCCGACATCATCGCTCCAGGCTCCAGACCTACCAAGTCGCCTACCATTACCTACCCACCACCGACCACTACTCACACACNNCATTATCACTTCCGCCGNNNTCGCCGCCGCCGCCGACGCCGCCGACGCCACCACCTTCACACCGCCCTGCCAAAATGAATGCGCATTGTTGCGATAGATTGAATTTCCTTGGTTGTTGTTGTTGTTGGTTTTCTTTTGACATGTTTGTGTGTTGTTTTTTNCTTTCTCTCTCTCTCTCTTTCTGTGGTTCCAACATTTCAGACGCATTTTTTACACCATATATAGGTCACGGTGAGTCCGTACGAATTATAGATGCCGAGTTGGGCACGCTCGAGCATGTCCACAGTGGAGCAACGCCGCGGCGACGCGGTCTGACGAGGCGCGAGTCAAACTCGGGTAAGTACGCGATTGGAAGTGGGGGGACGTTTACCCTACCGTGTACTACNNNAACGCACTTTACCCCCACGCACACGCACCGGCAGACGCGAACGACAACGATCCGCTGGTGGTCAACACGGATAAGGGGCGCATCCGCGGCATTACGGTCGATGCGCCCAGCGGCAAGAAGGTGGACGTGTGGCTCGGCATTCCCTACGCCCAGCCGCCGGTCGGGCCGCTACGGTTCCGTCATCCGCGGCCGGCCGAAAAGTGGACCGGCGTGCTGAACACGACCACACCGCCCAACAGCTGCGTGCAGATCGTGGACACCGTGTTCGGCGACTTCCCGGGCGCGACCATGTGGAACCCGAACACGCCCCTGTCCGAGGACTGTCTGTACATTAACGTGGTGGCACCGCGGCCCCGGCCCAAGAATGCGGCCGTCATGCTGTGGATCTTCGGCGGCAGCTTCTACTCCGGCACCGCCACCCTGGACGTGTACGACCACCGGGCGCTTGCGTCGGAGGAGAACGTGATCGTGGTGTCGCTGCAGTACCGCGTGGCCAGTCTGGGCTTCCTGTTTCTCGGCACCCCCGAAGCGCCGGGCAATGCGGGACTGTTCGATCAGAACCTTGCGCTACGGTAGGTGTCTTTGCGTGTGTGTCTGTAGTTATAGTATTCTAACGAGGTGCTCTTCTTCCCATCACTTCTTGGGAGTCAGCTGGGTGCGGGACAACATTCACCGGTTCGGTGGTGATCCGTCGCGCGTGACACTGTTCGGCGAGAGTGCCGGTGCCGTCTCGGTGTCGCTGCATCTGCTGTCCGCCCTTTCCCGCGATCTGTTCCAGCGGGCCATCCTGCAGAGCGGCTCGCCGACGGCACCGTGGGCATTGGTATCGCGCGAGGAAGCCACGCTAAGGTACGTGCCAGCTGCTGCTTTCCCCAAACCACCAACCCGCAACAGCTCACACAACCCTCTTTTCCGTCGCTCTTTTCTCGCTCCAGAGCACTGCGGTTGGCCGAGGCGGTCGGCTGCCCGCACGAACCGAGCAAGCTGAGCGATGCGGTCGAGTGTCTGCGCGGCAAGGATCCGCACGTGCTGGTCAACAACGAGTGGGGCACGCTCGGCATTTGCGAGTTCCCGTTCGTGCCGGTGGTCGACGGTGCGTTCCTGGACGAGACGCCGCAGCGTTCGCTCGCCAGCGGGCGCTTCAAGAAGACGGAGATCCTCACCGGCAGCAACACGGAGGAGGGCTACTACTTCATCATCTACTACCTGACCGAGCTGCTGCGCAAGGAGGAGGGCGTGACCGTGACGCGCGAGGAGTTCCTGCAGGCGGTGCGCGAGCTCAACCCGTACGTGAACGGGGCGGCCCGGCAGGCGATCGTGTTCGAGTACACCGA
GhaaG4b   ACAGGCATCATTTTGCCTTTCACAGACAATTGCACTTTTGTACTNNNNNNNNNNNNAGAACAGAAAACGAGACAGCATAATTTCCAACAGCCTCATTCACTCACGCCAGGCTCATACCGACTTTTAACCGAAACATGTACTACAGAAACAAAAACAAACAATGTGGAGAGTGCTCGCGCTGATACTAAGCTAATATGAAGAGATTACTGGCGAGGTCATCGATCCCATCCCGACATCATCGCTCCAGGCTCCAGACCTACCAAGTCGCCTACCATTACCTACCCACCACCGACCACTACTCACACACNNCATTATCACTTCCGCCGNNNTCGCCGCCGCCGCCGACGCCGCCGACGCCACCACCTTCACACCGCCCTGCCAAAATGAATGCGCATTGTTGCGATAGATTGAATTTCCTTGGTTGTTGTTGTTGTTGGTTTTCTTTTGACATGTTTGTGTGTTGTTTTTTNCTTTCTCTCTCTCTCTCTTTCTGTGGTTCCAACATTTCAGACGCATTTTTTACACCATATATAGGTCACGGTGAGTCCGTACGAATTATAGATGCCGAGTTGGGCACGCTCGAGCATGTCCACAGTGGAGCAACGCCGCGGCGACGCGGTCTGACGAGGCGCGAGTCAAACTCGGGTAAGTACGCGATTGGAAGTGGGGGGACGTTTACCCTACCGTGTACTACNNNAACGCACTTTACCCCCACGCACACGCACCGGCAGACGCGAACGACAACGATCCGCTGGTGGTCAACACGGATAAGGGGCGCATCCGCGGCATTACGGTCGATGCGCCCAGCGGCAAGAAGGTGGACGTGTGGCTCGGCATTCCCTACGCCCAGCCGCCGGTCGGGCCGCTACGGTTCCGTCATCCGCGGCCGGCCGAAAAGTGGACCGGCGTGCTGAACACGACCACACCGCCCAACAGCTGCGTGCAGATCGTGGACACCGTGTTCGGCGACTTCCCGGGCGCGACCATGTGGAACCCGAACACGCCCCTGTCCGAGGACTGTCTGTACATTAACGTGGTGGCACCGCGGCCCCGGCCCAAGAATGCGGCCGTCATGCTGTGGATCTTCGGCGGCAGCTTCTACTCCGGCACCGCCACCCTGGACGTGTACGACCACCGGGCGCTTGCGTCGGAGGAGAACGTGATCGTGGTGTCGCTGCAGTACCGCGTGGCCAGTCTGGGCTTCCTGTTTCTCGGCACCCCCGAAGCGCCGGGCAATGCGGGACTGTTCGATCAGAACCTTGCGCTACGGTAGGTGTCTTTGCGTGTGTGTCTGTAGTTATAGTATTCTAACGAGGTGCTCTTCTTCCCATCACTTCTTGGGAGTCAGCTGGGTGCGGGACAACATTCACCGGTTCGGTGGTGATCCGTCGCGCGTGACACTGTTCGGCGAGAGTGCCGGTGCCGTCTCGGTGTCGCTGCATCTGCTGTCCGCCCTTTCCCGCGATCTGTTCCAGCGGGCCATCCTGCAGAGCGGCTCGCCGACGGCACCGTGGGCATTGGTATCGCGCGAGGAAGCCACGCTAAGGTACGTGCCAGCTGCTGCTTTCCCCAAACCACCAACCCGCAACAGCTCACACAACCCTCTTTTCCGTCGCTCTTTTCTCGCTCCAGAGCACTGCGGTTGGCCGAGGCGGTCGGCTGCCCGCACGAACCGAGCAAGCTGAGCGATGCGGTCGAGTGTCTGCGCGGCAAGGATCCGCACGTGCTGGTCAACAACGAGTGGGGCACGCTCGGCATTTGCGAGTTCCCGTTCGTGCCGGTGGTCGACGGTGCGTTCCTGGACGAGACGCCGCAGCGTTCGCTCGCCAGCGGGCGCTTCAAGAAGACGGAGATCCTCACCGGCAGCAACACGGAGGAGGGCTACTACTTCATCATCTACTACCTGACCGAGCTGCTGCGCAAGGAGGAGGGCGTGACCGTGACGCGCGAGGAGTTCCTGCAGGCGGTGCGCGAGCTCAACCCGTACGTGAACGGGGCGGCCCGGCAGGCGATCGTGTTCGAGTACACCGA
GhaaH1a   ACAGGCATCATTTTGCCTTTCACAGACAATTGCACTTTTGTACTNNNNNNNNNNNNAGAACAGAAAACGAGACAGCATAATTTCCAACAGCCTCATTCACTCACGCCAGGCTCATACCGACTTTTAACCGAAACATGTACTACAGAAACAAAAACAAACAATGTGGAGAGTGCTCGCGCTGATACTAAGCTAATATGAAGAGATTACTGGCGAGGTCATCGATCCCATCCCGACATCATCGCTCCAGGCTCCAGACCTACCAAGTCGCCTACCATTACCTACCCACCACCGACCACTACTCACACACNNCATTATCACTTCCGCCGNNNTCGCCGCCGCCGCCGACGCCGCCGACGCCACCACCTTCACACCGCCCTGCCAAAATGAATGCGCATTGTTGCGATAGATTGAATTTCCTTGGTTGTTGTTGTTGTTGGTTTTCTTTTGACATGTTTGTGTGTTGTTTTTTNCTTTCTCTCTCTCTCTCTTTCTGTGGTTCCAACATTTCAGACGCATTTTTTACACCATATATAGGTCACGGTGAGTCCGTACGAATTATAGATGCCGAGTTGGGCACGCTCGAGCATGTCCACAGTGGAGCAACGCCGCGGCGACGCGGTCTGACGAGGCGCGAGTCAAACTCGGGTAAGTACGCGATTGGAAGTGGGGGGACGTTTACCCTACCGTGTACTACNNNAACGCACTTTACCCCCACGCACACGCACCGGCAGACGCGAACGACAACGATCCGCTGGTGGTCAACACGGATAAGGGGCGCATCCGCGGCATTACGGTCGATGCGCCCAGCGGCAAGAAGGTGGACGTGTGGCTCGGCATTCCCTACGCCCAGCCGCCGGTCGGGCCGCTACGGTTCCGTCATCCGCGGCCGGCCGAAAAGTGGACCGGCGTGCTGAACACGACCACACCGCCCAACAGCTGCGTGCAGATCGTGGACACCGTGTTCGGCGACTTCCCGGGCGCGACCATGTGGAACCCGAACACGCCCCTGTCCGAGGACTGTCTGTACATTAACGTGGTGGCACCGCGGCCCCGGCCCAAGAATGCGGCCGTCATGCTGTGGATCTTCGGCGGCAGCTTCTACTCCGGCACCGCCACCCTGGACGTGTACGACCACCGGGCGCTTGCGTCGGAGGAGAACGTGATCGTGGTGTCGCTGCAGTACCGCGTGGCCAGTCTGGGCTTCCTGTTTCTCGGCACCCCCGAAGCGCCGGGCAATGCGGGACTGTTCGATCAGAACCTTGCGCTACGGTAGGTGTCTTTGCGTGTGTGTCTGTAGTTATAGTATTCTAACGAGGTGCTCTTCTTCCCATCACTTCTTGGGAGTCAGCTGGGTGCGGGACAACATTCACCGGTTCGGTGGTGATCCGTCGCGCGTGACACTGTTCGGCGAGAGTGCCGGTGCCGTCTCGGTGTCGCTGCATCTGCTGTCCGCCCTTTCCCGCGATCTGTTCCAGCGGGCCATCCTGCAGAGCGGCTCGCCGACGGCACCGTGGGCATTGGTATCGCGCGAGGAAGCCACGCTAAGGTACGTGCCAGCTGCTGCTTTCCCCAAACCACCAACCCGCAACAGCTCACACAACCCTCTTTTCCGTCGCTCTTTTCTCGCTCCAGAGCACTGCGGTTGGCCGAGGCGGTCGGCTGCCCGCACGAACCGAGCAAGCTGAGCGATGCGGTCGAGTGTCTGCGCGGCAAGGATCCGCACGTGCTGGTCAACAACGAGTGGGGCACGCTCGGCATTTGCGAGTTCCCGTTCGTGCCGGTGGTCGACGGTGCGTTCCTGGACGAGACGCCGCAGCGTTCGCTCGCCAGCGGGCGCTTCAAGAAGACGGAGATCCTCACCGGCAGCAACACGGAGGAGGGCTACTACTTCATCATCTACTACCTGACCGAGCTGCTGCGCAAGGAGGAGGGCGTGACCGTGACGCGCGAGGAGTTCCTGCAGGCGGTGCGCGAGCTCAACCCGTACGTGAACGGGGCGGCCCGGCAGGCGATCGTGTTCGAGTACACCGA
GhaaH1b   ACAGGCATCATTTTGCCTTTCACAGACAATTGCACTTTTGTACTNNNNNNNNNNNNAGAACAGAAAACGAGACAGCATAATTTCCAACAGCCTCATTCACTCACGCCAGGCTCATACCGACTTTTAACCGAAACATGTACTACAGAAACAAAAACAAACAATGTGGAGAGTGCTCGCGCTGATACTAAGCTAATATGAAGAGATTACTGGCGAGGTCATCGATCCCATCCCGACATCATCGCTCCAGGCTCCAGACCTACCAAGTCGCCTACCATTACCTACCCACCACCGACCACTACTCACACACNNCATTATCACTTCCGCCGNNNTCGCCGCCGCCGCCGACGCCGCCGACGCCACCACCTTCACACCGCCCTGCCAAAATGAATGCGCATTGTTGCGATAGATTGAATTTCCTTGGTTGTTGTTGTTGTTGGTTTTCTTTTGACATGTTTGTGTGTTGTTTTTTNCTTTCTCTCTCTCTCTCTTTCTGTGGTTCCAACATTTCAGACGCATTTTTTACACCATATATAGGTCACGGTGAGTCCGTACGAATTATAGATGCCGAGTTGGGCACGCTCGAGCATGTCCACAGTGGAGCAACGCCGCGGCGACGCGGTCTGACGAGGCGCGAGTCAAACTCGGGTAAGTACGCGATTGGAAGTGGGGGGACGTTTACCCTACCGTGTACTACNNNAACGCACTTTACCCCCACGCACACGCACCGGCAGACGCGAACGACAACGATCCGCTGGTGGTCAACACGGATAAGGGGCGCATCCGCGGCATTACGGTCGATGCGCCCAGCGGCAAGAAGGTGGACGTGTGGCTCGGCATTCCCTACGCCCAGCCGCCGGTCGGGCCGCTACGGTTCCGTCATCCGCGGCCGGCCGAAAAGTGGACCGGCGTGCTGAACACGACCACACCGCCCAACAGCTGCGTGCAGATCGTGGACACCGTGTTCGGCGACTTCCCGGGCGCGACCATGTGGAACCCGAACACGCCCCTGTCCGAGGACTGTCTGTACATTAACGTGGTGGCACCGCGGCCCCGGCCCAAGAATGCGGCCGTCATGCTGTGGATCTTCGGCGGCAGCTTCTACTCCGGCACCGCCACCCTGGACGTGTACGACCACCGGGCGCTTGCGTCGGAGGAGAACGTGATCGTGGTGTCGCTGCAGTACCGCGTGGCCAGTCTGGGCTTCCTGTTTCTCGGCACCCCCGAAGCGCCGGGCAATGCGGGACTGTTCGATCAGAACCTTGCGCTACGGTAGGTGTCTTTGCGTGTGTGTCTGTAGTTATAGTATTCTAACGAGGTGCTCTTCTTCCCATCACTTCTTGGGAGTCAGCTGGGTGCGGGACAACATTCACCGGTTCGGTGGTGATCCGTCGCGCGTGACACTGTTCGGCGAGAGTGCCGGTGCCGTCTCGGTGTCGCTGCATCTGCTGTCCGCCCTTTCCCGCGATCTGTTCCAGCGGGCCATCCTGCAGAGCGGCTCGCCGACGGCACCGTGGGCATTGGTATCGCGCGAGGAAGCCACGCTAAGGTACGTGCCAGCTGCTGCTTTCCCCAAACCACCAACCCGCAACAGCTCACACAACCCTCTTTTCCGTCGCTCTTTTCTCGCTCCAGAGCACTGCGGTTGGCCGAGGCGGTCGGCTGCCCGCACGAACCGAGCAAGCTGAGCGATGCGGTCGAGTGTCTGCGCGGCAAGGATCCGCACGTGCTGGTCAACAACGAGTGGGGCACGCTCGGCATTTGCGAGTTCCCGTTCGTGCCGGTGGTCGACGGTGCGTTCCTGGACGAGACGCCGCAGCGTTCGCTCGCCAGCGGGCGCTTCAAGAAGACGGAGATCCTCACCGGCAGCAACACGGAGGAGGGCTACTACTTCATCATCTACTACCTGACCGAGCTGCTGCGCAAGGAGGAGGGCGTGACCGTGACGCGCGAGGAGTTCCTGCAGGCGGTGCGCGAGCTCAACCCGTACGTGAACGGGGCGGCCCGGCAGGCGATCGTGTTCGAGTACACCGA
GhaaB2aw  ACAGGCATCATTTTCCCTTTCACAGACAATTGCACTTTTGTACTNNNNNNNNNNNNAGAACAGAAAACGAGACAGCATAATTTCCAACAGCCTCATTCACTCATACCAGGCTCACACCGACTTTTAACCGAAACATGTACTACAGAAACAAAAACAAACAATATGGAGAGTGCTCGCGCTGATACTAAGTTAATATGAAGAGATTACTGGCGAGGTCATCGATCCTATCCCGACATCATCGCTCCAGGCTCCAGACCTACCAAGTCGCCTACCATTACCTACCCACCACCGACCACTACTCACACACNNCATTATCACTTCCGCCGNNNTCGCCGCCGCCACCGACGCCGCCGACGCCACCACCTTCACACCGCCCTGCCAAAATGAATGCGCATTGTTGCGATAGATTGAATTTCCTTGGTTGTTGTTGTTGTTGGTTTTCTTTTGACATGTTTGTGTGTTGTTTTTTNCTTTCTCTCTCTCTCTCTTTCTGTGGTTCCAACATTTCAGACGCATTTTTTACACCATATATAGGTCACGGTGAGTCCGTACGAATTATAGATGCCGAGTTGGGCACGCTCGAGCATGTCCACAGTGGAGCAACGCCGCGGCGACGCGGCCTGACGAGGCGCGAGTCAAACTCGGGTAAGTACGCGATTGGAAGTGGGGGGACGTTTACCCTACCGTGTACTACNNNAACGCACTTTACCCCCACGCACACGCACCGGCAGACGCGAACGACAACGATCCGCTGGTGGTCAACACGGATAAGGGGCGCATCCGCGGCATTACGGTCGATGCGCCCAGCGGCAAGAAGGTGGACGTGTGGCTCGGCATTCCCTACGCCCAGCCGCCGGTCGGGCCGCTACGGTTCCGTCATCCGCGGCCGGCCGAAAAGTGGACCGGCGTGCTGAACACGACCACACCGCCCAACAGCTGCGTGCAGATCGTGGACACCGTGTTCGGCGACTTCCCGGGCGCGACCATGTGGAACCCGAACACGCCCCTGTCCGAGGACTGTCTGTACATTAACGTGGTGGCACCGCGACCCCGGCCCAAGAATGCGGCCGTCATGCTGTGGATCTTCGGCGGCGGCTTCTACTCCGGCACCGCCACCCTGGACGTGTACGACCACCGGGCGCTTGCGTCGGAGGAGAACGTGATCGTGGTGTCGCTGCAGTACCGCGTGGCCAGTCTGGGCTTCCTGTTTCTCGGCACCCCGGAAGCGCCGGGCAATGCGGGACTGTTCGATCAGAACCTTGCGCTACGGTAGGTGTCTTTGCATGTGTGAATGAGGGTATAGTATTCTAACGAGGTGCTCTTCTTCCCATCACTTCTTGGGAGTCAGCTGGGTGCGGGACAACATTCACCGGTTCGGTGGCGATCCGTCGCGTGTGACACTGTTCGGCGAGAGTGCCGGCGCCGTCTCGGTGTCGCTGCATCTGCTGTCCGCCCTTTCCCGCGATCTGTTCCAGCGGGCCATCCTGCAGAGCGGCTCGCCGACGGCACCGTGGGCATTGGTATCGCGCGAGGAAGCCACGCTAAGGTACGTGCCAGCTGCTGCTTTCCCCAAACCACCAACCCGCAACAGCTCACACAACCCTCTTTTCCGTCGCTCTTTTCTCGCTCCAGAGCACTGCGGTTGGCCGAGGCGGTCGGCTGCCCGCACGAACCGAGCAAGCTGAGCGATGCGGTCGAGTGCCTGCGCGGCAAGGACCCGCACGTGCTGGTCAACAACGAGTGGGGCACGCTCGGCATTTGCGAGTTCCCGTTCGTGCCGGTGGTCGACGGTGCGTTCCTGGACGAGACGCCGCAGCGTTCGCTCGCCAGCGGGCGCTTCAAGAAGACGGAGATCCTCACCGGCAGCAACACGGAGGAGGGCTACTACTTCATCATCTACTACCTGACCGAGCTGCTGCGCAAGGAGGAGGGCGTGACCGTGACGCGCGAGGAGTTCCTGCAGGCGGTGCGCGAGCTCAACCCGTACGTGAACGGGGCGGCCCGGCAGGCGATCGTGTTCGAGTACACCGA
GhaaB2bw  ACAGGCATCATTTTCCCTTTCACAGACAATTGCACTTTTGTACTNNNNNNNNNNNNAGAACAGAAAACGAGACAGCATAATTTCCAACAGCCTCATTCACTCACCCCAGGCTCATACCGACTTTTAACCGAAACATGTACTACAGAAACAAAAACAAACAATGTGGAGAGTGCTCGCGCTGATACTAAGCTAATATGAAGAGATTACTGGCGAGGTCATCGATCCTATCCCGACATCATCGCTCCAGGCTCCAGACCTACCAAGTCGCCTACCATTACCTACCCACCACCGACCACTACTCACACACNNCATTATCACTTCCGCCGNNNTCGCCGCCGCCACCGACGCCGCCGACGCCACCACCTTCACACCGCCCTGCCAAAATGAATGCGCATTGTTGCGATAGATTGAATTTCCTTGGTTGTTGTTGTTGTTGGTTTTCTTTTGACATGTTTGTGTGTTGTTTTTTNCTTTCTCTCTCTCTATCTTTCTGTGGTTCCAACATTTCAGACGCATTTTTTACACCATATATAGGTCACGGTGAGTCCGTACGAATTATAGATGCCGAGTTGGGCACGCTCGAGCATGTCCACAGTGGAGCAACGCCGCGGCGACGCGGTCTGACGAGGCGCGAGTCCAACTCGGGTAAGTACGCGATTGGAAGTGGGGGGACGTTTACCCTACCGTGTACTACNNNAATGCACTTTACCCCCACGCACACGCACCGGCAGACGCGAACGACAACGATCCATTGGTGGTCAACACGGATAAGGGGCGCATCCGCGGCATTACGGTCGATGCGCCCAGCGGCAAGAAGGTGGACGTGTGGCTCGGCATTCCCTACGCCCAGCCGCCGGTCGGGCCGCTACGGTTCCGTCATCCGCGGCCGGCCGAAAAGTGGACCGGCGTGCTGAACACGACCACACCGCCCAACAGCTGCGTGCAGATCGTGGACACCGTGTTCGGCGACTTCCCGGGCGCGACCATGTGGAACCCGAACACGCCCCTCTCCGAGGACTGTCTGTACATTAACGTGGTGGCACCGCGACCCCGACCCAAGAATGCGGCCGTCATGCTGTGGATCTTCGGCGGCGGCTTCTACTCCGGCACCGCCACCCTGGACGTGTACGACCACCGGGCGCTTGCGTCGGAGGAGAACGTGATCGTGGTGTCGCTGCAGTACCGCGTGGCCAGTCTGGGCTTCCTGTTTCTCGGCACCCCGGAAGCGCCGGGCAATGCGGGACTGTTCGATCAGAACCTTGCGCTACGGTAGGTGTCTTTGCATGTGTGAGTGAGGCTTTAGTATTCTAACGAGGCGCTCTTCTTCCCATCACTTCTTGGGAGTCAGCTGGGTGCGGGACAACATTCACCGGTTCGGTGGCGATCCGTCGCGTGTGACACTGTTCGGCGAGAGTGCCGGTGCCGTCTCGGTGTCGCTGCATCTGCTGTCCGCCCTTTCTCGCGATCTGTTCCAGCGGGCCATCCTGCAGAGCGGCTCGCCGACGGCACCGTGGGCATTGGTATCGCGCGAGGAAGCCACGCTAAGGTAGGTGCCAGCTGCTGCTTTCCCCAAACCGCCAACCCGCGACAGCTCACACAACCCTCTTTTCCGTCGCTCTTTTCTCGCTCCAGAGCACTGCGGTTGGCCGAGGCGGTCGGCTGCCCGCACGAACCGAGCAAGCTGAGCGATGCGGTCGAGTGTCTGCGCGGCAAGGATCCGCACGTGCTGGTCAACAACGAGTGGGGCACGCTCGGCATTTGCGAGTTCCCGTTCGTGCCGGTGGTCGACGGTGCGTTCCTGGACGAGACGCCGCAGCGGTCGCTCGCCAGCGGTCGCTTCAAGAAGACGGAGATCCTCACCGGCAGCAACACGGAGGAGGGCTACTACTTCATCATCTACTACCTGACCGAGCTGCTGCGCAAGGAGGAGGGCGTGACCGTGACGCGCGAGGAGTTCCTGCAGGCGGTGCGCGAGCTCAACCCGTACGTGAACGGGGCGGCCCGGCAGGCGATCGTGTTCGAGTACACCGA
GhaaC1aw  ACAGGCATCATTTTCCCTTTCACAGACAATTGCACTTTTGTACTNNNNNNNNNNNNAGAACAGAAAACGAGACAGCATAATTTCCAACAGCCTCATTCACTCATACCAGGCTCACACCGACTTTTAACCGAAACATGTACTACAGAAACAAAAACAAACAATATGGAGAGTGCTCGCGCTGATACTAAGTTAATATGAAGAGATTACTGGCGAGGTCATCGATCCCATCCCGACATCATCGCTCCAGGCTCCAGACCTACCAAGTCGCCTACCATTACCTACCCACCACCGACCACTACTCACACACNNCATTATCACTTCCGCCGNNNTCGCCGCCGCCGNNNACGCCGCCGACGCCACCACCTTCACACCGCCCTGCCAAAATGAATGCGCATTGTTGCGATAGATTGAATTTCCTTGGTTGTTGTTGTTGTTGGTTTTCTTTTGACATGTTTGTGTGTTGTTTTTTNCTTTCTCTCTCTCTCTNNTTCTGTGGTTCCAACATTTCAGACGCATTTTTTACACCATATATAGGTCACGGTGAGTCCGTACGAATTATAGATGCCGAGTTGGGCACGCTCGAGCATGTCCACAGTGGAGCAACGCCGCGGCGACGCGGTCTGACGAGGCGCGAGTCAAACTCGGGTAAGTACGCGATTGGAAGTGGGGGGACGTTTACCCTACCGTGTACTACNNNAACGCAATTTACCCCCACGCACACGCACCGGCAGACGCGAACGACAACGATCCGCTGGTGGTCAACACGGATAAGGGGCGCATCCGCGGCATTACGGTCGATGCGCCCAGCGGCAAGAAGGTGGACGTGTGGCTCGGCATTCCCTACGCCCAGCCGCCGGTCGGGCCGCTACGGTTCCGTCATCCGCGGCCGGCCGAAAAGTGGACCGGCGTGCTGAACACGACCACACCGCCCAACAGCTGCGTGCAGATCGTGGACACCGTGTTCGGTGACTTCCCGGGCGCGACCATGTGGAACCCGAACACGCCCCTCTCCGAGGACTGTCTGTACATTAACGTGGTGGCACCGCGACCCCGGCCCAAGAATGCGGCCGTCATGCTGTGGATCTTCGGCGGCGGCTTCTACTCCGGCACCGCCACCCTGGACGTGTACGACCACCGGGCGCTTGCGTCGGAGGAGAACGTGATCGTGGTGTCGCTGCAGTACCGCGTGGCCAGTCTGGGCTTCCTGTTTCTCGGCACCCCGGAAGCGCCGGGCAATGCGGGACTGTTCGATCAGAACCTTGCGCTACGGTAGGTGTCTTTGCATGTGTGAATGAGAGTATAGTATTCTAACGAGGTACTCTTCTTCCCATCACTTCTTGGGAGTCAGCTGGGTGCGGGACAACATTCACCGGTTCGGTGGCGATCCGTCGCGTGTGACACTGTTCGGCGAGAGTGCCGGCGCCGTCTCGGTGTCGCTGCATCTGCTGTCCGCGCTTTCCCGCGATCTGTTCCAGCGGGCCATCCTGCAGAGCGGCTCGCCGACGGCACCGTGGGCATTGGTATCGCGCGAGGAAGCCACGCTAAGGTACGTGCCAGCTGCTGCTTTCCTCAAACCGCCAACCCGAGACAGCTCACACAACCCTCTTTTCCGTCGCTCTTTTCTCGCTCCAGAGCACTGCGGTTGGCCGAAGCGGTCGGCTGCCCGCACGAACCGAGCAAGCTGAGCGATGCGGTCGAGTGTCTGCGCGGCAAGGATCCGCACGTGCTGGTCAACAACGAGTGGGGCACGCTCGGCATTTGCGAGTTCCCGTTCGTGCCGGTGGTCGACGGTGCGTTCCTGGACGAGACGCCGCAGCGTTCGCTCGCCAGCGGGCGCTTCAAGAAGACGGAGATCCTCACCGGCAGCAACACGGAGGAGGGCTACTACTTCATCATCTACTACCTGACCGAGCTGCTGCGCAAGGAGGAGGGCGTGACCGTGACGCGCGAGGAGTTCCTGCAGGCGGTGCGCGAGCTCAACCCGTACGTGAACGGGGCGGCCCGGCAGGCGATCGTGTTCGAGTACACCGA
GhaaC1bw  ACAGGCATCATTTTGCCTTTCACAGACAATTGCACTTTTGTACTNNNNNNNNNNNNAGAACAGAAAACGAGACAGCATAATTTCCAACAGCCTCATTCACTCATACCACGCTCACACCGACTTTTAACCGAAACATGTACTACAGAAACAAAAACAAACAATATGGAGAGTGCTCGCGCTGATACTAAGTTAATATGAAGAGATTACTGGCGAGGTCATCGATCCCATCCCGACATCATCGCTCCAGGCTCCAGACCTACCAAGTCGCCTACCATTACCTACCCTCCACCGACCACTACTCACACACNNCATTATCACTTCCGCCGNNNTCGCCGCCGCCGCCGACGCCGCCGACGCCACCACCTTCACACCGCCCTGCCAAAATGAATGCGCATTGTTGCGATAGATTGAATTTCCTTGGTTGTTGTTGTTGTTGGTTTTCTTTTGACATGTTTGTGTGTTGTTTTTTNCTTTCTCTCTCTCTCTNNTTCTGTGGTTCCAACATTTCAGACGCATTTTTTACACCATATATAGGTCACGGTGAGTCCGTACGAATTATAGATGCCGAGTTGGGCACGCTCGAGCATGTCCACAGTGGAGCAACGCCGCGGCGACGCGGCCTGACGAGGCGCGAGTCAAACTCGGGTAAGTACGCGATTGGAAGTGGGGGGACGTTTACCCTACCGTGTACTACNNNAACGCACTTTACCCCCACGCACACGCACCGGCAGACGCGAACGACAACGATCCGCTGGTGGTCAACACGGATAAGGGGCGCATCCGCGGCATTACGGTCGATGCGCCCAGCGGCAAGAAGGTGGACGTGTGGCTCGGCATTCCCTACGCCCAGCCGCCGGTCGGGCCGCTACGGTTCCGTCATCCGCGGCCGGCCGAAAAGTGGACCGGCGTGCTGAACACGACCACACCGCCCAACAGCTGCGTGCAGATCGTGGACACCGTCTTCGGCGACTTCCCGGGCGCGACCATGTGGAACCCGAACACGCCCCTGTCCGAGGACTGTCTGTACATTAACGTGGTGGCACCGCGACCCCGGCCCAAGAATGCGGCCGTCATGCTGTGGATCTTCGGCGGCGGCTTCTACTCCGGCACCGCCACCCTGGACGTGTACGACCACCGGGCGCTTGCGTCGGAGGAGAACGTGATCGTGGTGTCGCTGCAGTACCGCGTGGCCAGTCTGGGCTTCCTGTTTCTCGGCACCCCGGAAGCGCCGGGCAATGCGGGACTGTTCGATCAGAACCTTGCGCTACGGTAGGTGTCTTTGCATGTGTGAATGAGGGTATAGTATTCTAACGAGGTGCTCTTCTTCCCATCACTTCTTGGGAGTCAGCTGGGTGCGGGACAACATTCACCGGTTCGGTGGTGATCCGTCGCGCGTGACACTGTTCGGCGAGAGTGCCGGTGCCGTCTCGGTGTCGCTGCATCTGCTGTCCGCCCTTTCCCGCGATCTGTTCCAGCGGGCCATCCTGCAGAGCGGCTCGCCGACGGCACCGTGGGCATTGGTATCGCGCGAGGAAGCCACGCTAAGGTACGTGCCAGCTGCTGCTTTCCCCAAACCACCAACCCGCGTCAGCTCACACAACCCACTTTTCCTTCGCTCTTTTCTCGCTCCAGAGCACTGCGGTTGGCCGAAGCGGTCGGCTGCCCGCACGAACCGAGCAAGCTGAGCGATGCGGTCGAGTGTCTGCGCGGCAAGGATCCGCACGTGCTGGTCAACAACGAGTGGGGCACGCTCGGCATTTGCGAGTTCCCGTTCGTGCCGGTGGTCGACGGTGCGTTCCTGGACGAGACGCCGCAGCGTTCGCTCGCCAGCGGGCGCTTCAAGAAGACGGAGATCCTCACCGGCAGCAACACGGAGGAGGGCTACTACTTCATCATCTACTACCTGACCGAGCTGCTGCGCAAGGAAGAGGGCGTGACCGTGACGCGCGAGGAGTTCCTGCAGGCGGTGCGCGAGCTCAACCCGTACGTGAACGGGGCGGCCCGGCAGGCGATCGTGTTCGAGTACACCGA
GhaaD1aw  ACAGGCATCATTTTCCCTTTCACAGACAATTGCACTTTTGTACTNNNNNNNNNNNNAGAACAGAAAACGAGACAGCATAATTTCCAACAGCCTCATTCACTCATACCAGGCTCACACCGACTTTTAACCGAAACATGTACTACAGAAACAAAAACAAACAATATGGAGAGTGCTCGCGCTGATACTAAGTTAATATGAAGAGATTACTGGCGAGGTCATCGATCCCATCCCGACATCATCGCTCCAGGCTCCAGACCTACCAAGTCGCCTACCATTACCTACCCACCACCGACCACTACTCACACAGNNCATTATCACTTCCGCCGCCGTCGCCGCCGCCGCCGACGCCGCCGACGCCACCACCTTCACACCGCCCTGCCAAAATGAATGCGCATTGTTGCGATAGATTGAATTTCCTTGGTTGTTGTTGTTGTTGGTTTTTTTTTGACATGTTTGTGTGTTGTTTTTTNCTTTCTCTCTCTCTCTNNTTCTGTGGTTCCAACATTTCAGACGCATTTTTTACACCATATATAGGTCACGGTGAGTCCGTACGAATTATAGATGCCGAGTTGGGCACGCTCGAGCATGTCCACAGTGGAGCAACGCCGCGGCGACGCGGCCTGACGAGGCGCGAGTCAAACTCGGGTAAGTACGCGATTGGAAGTGGGGGGACGTTTACCCTACCGTGTACTACTACAACGCACTTTACCCCCACGCACACGCACCGGCAGACGCGAACGACAACGATCCGCTGGTGGTCAACACGGATAAGGGGCGCATCCGCGGCATTACGGTCGATGCGCCCAGCGGCAAGAAGGTGGACGTGTGGCTCGGCATTCCCTACGCCCAGCCGCCGGTCGGGCCGCTACGATTCCGTCATCCGCGGCCGGCCGAAAAGTGGACCGGCGTGCTGAACACGACCACACCGCCCAACAGCTGCGTGCAGATCGTGGACACCGTGTTCGGCGACTTCCCGGGCGCGACCATGTGGAACCCGAACACGCCCCTGTCCGAGGACTGTCTGTACATTAACGTGGTGGCACCGCGACCCCGGCCCAAGAATGCGGCCGTCATGCTGTGGATCTTCGGCGGCGGCTTCTACTCCGGCACCGCCACCCTGGACGTGTACGACCACCGGGCGCTTGCGTCGGAGGAGAACGTGATCGTGGTGTCGCTGCAGTACCGCGTGGCCAGTCTGGGCTTCCTGTTTCTCGGCACCCCGGAAGCGCCGGGCAATGCGGGACTGTTCGATCAGAACCTTGCGCTACGGTAGGTGTCTTTGCATGTGTGAATGAGGGTATAGTATTCTAACGAGGTGCTCTTCTTCCCATCACTTCTTGGGAGTCAGCTGGGTGCGGGACAACATTCACCGGTTCGGTGGCGATCCGTCGCGTGTGACACTGTTCGGCGAGAGTGCCGGCGCCGTCTCGGTGTCGCTGCATCTGCTGTCCGCCCTTTCCCGCGATCTGTTCCAGCGGGCCATCCTGCAGAGCGGCTCGCCGACGGCACCGTGGGCATTGGTATCGCGCGAGGAAGCCACGCTAAGGTACGTGCCAGCTGCTGCTTTCCCCAAACCACCAACCCGCGTCAGCTCACACAACCCACTTTTCCTTCGCTCTTTTCTCGCTCCAGAGCACTGCGGTTGGCCGAGGCGGTCGGCTGCCCGCACGAACCGAGCAAGCTGAGCGATGCGGTCGAGTGTCTGCGCGGCAAGGATCCGCACGTGCTGGTCAACAACGAGTGGGGCACGCTCGGCATTTGCGAGTTCCCGTTCGTGCCGGTGGTCGACGGTGCGTTCCTGGACGAGACGCCGCAGCGTTCGCTCGCCAGCGGGCGCTTCAAGAAGACGGAGATCCTCACCGGCAGCAACACGGAGGAGGGCTACTACTTCATCATCTACTACCTGACCGAGCTGCTGCGCAAGGAGGAGGGCGTGACCGTGACGCGCGAGGAGTTCCTGCAGGCGGTGCGCGAGCTCAACCCGTACGTGAACGGGGCGGCCCGGCAGGCGATCGTGTTCGAGTACACCGA
GhaaD1bw  ACAGGCATCATTTTGCCTTTCACAGACAATTGCACTTTTGTACTNNNNNNNNNNNNAGAACAGAAAACGAGACAGCATAATTTCCTACAGCCTCATTCACTCATACCACGCTCACACCGACTTTTAACCGAAACATGTACTACAGAAACAAAAACAAACAATATGGAGAGTGCTCGTGCTGATACTAAGTTAATATGAAGAGATTACTGGCGAGGTCATCGATCCCATCCCGACATCATCGCTCCAGGCTCCAGACCTACCAAGTCGCCTACCATTACCTACCCACCACCGACCACTACTCACACACNNCATTATCACTTCCGCCGNNNTCGCTGCCGCCGCCGACGCCGCCGACGCCACCACCTTCACACCGCCCTGCCAAAATGAATGCGCATTGTTGCGATAGATTGAATTTCCTTGGTTGTTGTTGTTGTTGGTTTTCTTTTGACATGTTTGTGTGTTGTTTTTTNCTTTCTCTCTCTCTCTNNTTCTGTGGTTCCAACATTTCAGACGCATTTTTTACACCATATATAGGTCACGGTGAGTCCGTACGAATTATAGATGCCGAGTTGGGCACGCTCGAGCATGTCCACAGTGGAGCAACGCCGCGGCGACGCGGCCTGACGAGGCGCGAGTCAAACTCGGGTAAGTACGCGATTGGAAGTGGGGGGACGTTTACCCTACCGTGTACTACTACAACGCACTTTACACCCACGCACACGCACCGGCAGACGCGAACGACAACGATCCGCTGGTGGTCAACACGGATAAGGGGCGCATCCGCGGCATTACGGTCGATGCGCCCAGCGGCAAGAAGGTGGACGTGTGGCTCGGCATTCCCTACGCCCAGCCGCCGGTCGGGCCGCTACGGTTCCGTCATCCGCGGCCGGCCGAAAAGTGGACCGGCGTGCTGAACACGACCACACCGCCCAACAGCTGCGTGCAGATCGTGGACACCGTGTTCGGCGACTTCCCGGGCGCGACCATGTGGAACCCGAACACGCCCCTGTCCGAGGACTGTCTGTACATTAACGTGGTGGCACCGCGACCCCGGCCCAAGAATGCGGCAGTCATGCTGTGGATCTTCGGCGGCGGCTTCTACTCCGGCACCGCCACCCTGGACGTGTACGACCACCGGGCGCTTGCGTCGGAGGAGAACGTGATCGTGGTGTCGCTGCAGTACCGCGTGGCCAGTCTGGGCTTCCTGTTTCTCGGCACCCCGGAAGCGCCGGGCAATGCGGGACTGTTCGATCAGAACCTTGCGCTACGGTAGGTGTCTTTGCATGTGTGAATGAGAGTATAGTATTCTAACGAGGTGCTCTTCTTCCCATCACTTCTTGGGAGTCAGCTGGGTGCGGGACAACATTCACCGGTTCGGTGGTGATCCGTCGCGTGTGACACTGTTCGGCGAGAGTGCCGGCGCCGTCTCGGTGTCGCTGCATCTGCTGTCCGCCCTTTCCCGCGATCTGTTCCAGCGGGCCATCCTGCAGAGCGGCTCGCCGACGGCACCGTGGGCATTGGTATCGCGCGAGGAAGCCACGCTAAGGTACGTGCCAGCTGCTGCTTTCCCCAAACCACCAACCCGCAACAGCTCACACAACCCTCTTTTCCGTCGCTCTCTTCTCGCTCCAGAGCACTGCGGTTGGCCGAGGCGGTCGGCTGCCCGCACGAACCGAGCAAGCTGAGCGATGCGGTAGAGTGCCTGCGCGGCAAGGACCCGCACGTGCTGGTCAACAACGAGTGGGGCACGCTCGGCATTTGCGAGTTCCCGTTCGTGCCGGTGGTCGACGGTGCGTTCCTGGACGAGACGCCGCAGCGTTCGCTCGCCAGCGGGCGCTTCAAGAAGACGGAAATCCTCACCGGCAGCAACACGGAGGAGGGCTACTACTTCATCATCTACTACCTGACCGAGCTGCTGCGCAAGGAGGAGGGCGTGACCGTGACGCGCGAGGAGTTCCTGCAGGCGGTGCGCGAGCTCAACCCGTACGTGAACGGGGCGGCCCGGCAGGCGATCGTGTTCGAGTACACCGA
GhaaE1aw  ACAGGCATCATTTTCCCTTTCACAGACAATTGCACTTTTGTACTNNNNNNNNNNNNAGAACAGAAAACGAGACAGCATAATTTCCAACAGCCTCATTCACTCACGCCAGGCTCATACCGACTTTTAACCGAAACATGTACTACAGAAACAAAAACAAACAATGTGGAGAGTGCTCGCGCTGATACTAAGCTAATATGAAGAGATTACTGGCGAGGTCATCGATCCCATCCCGACATCATCGCTCCTGGCTCCAGACCTACCAAGTCGCCTACCATTACCTACCCACCACCGACCACTACTCACACACACCATTATCACTTCCGCCGNNNTCGCCGCCGCCACCGACGCCGCCGACGCCACCACCTTCACACCGCCCTGCCAAAATGAATGCGCATTGTTGCGATAGATTGAATTTCCTTGGTTGTTGTTGTTGTTGGTTTTCTTTTGACATGTTTGTGTGTTGTTTTTTNCTTTCTCTCTCTCTCTCTTTCTGTGGTTCCAACATTTCAGACGCATTTTTTACACCATATATAGGTCACGGTGAGTCCGTACGAATTATAGATGCCGAGTTGGGCACGCTCGAGCATGTCCACAGTGGAGCAACGCCGCGGCGACGCGGTCTGACGAGGCGCGAGTCCAACTCGGGTAAGTACGCGATTGGAAGTGGGGGGACGTTTACCCTGCCGTGTACTACNNNAACGCACTTTACCCCCACACACACGCACCGGCAGACGCGAACGACAATGATCCGCTGGTGGTCAACACGGATAAGGGGCGCATCCGCGGCATTACGGTCGATGCGCCCAGCGGCAAGAAGGTGGACGTGTGGCTCGGCATTCCCTACGCCCAGCCGCCGGTCGGGCCGCTACGGTTCCGTCATCCGCGGCCGGCCGAAAAGTGGACCGGCGTGCTGAACACGACCACACCGCCCAACAGCTGCGTGCAGATCGTGGACACCGTGTTCGGCGACTTCCCGGGCGCGACCATGTGGAACCCGAACACGCCCCTCTCCGAGGACTGTCTGTACATTAACGTGGTGGCACCGCGACCCCGGCCCAAGAATGCGGCCGTCATGCTGTGGATCTTCGGCGGCGGCTTTTACTCCGGCACCGCCACCCTGGACGTGTACGACCACCGGGCGCTTGCGTCGGAGGAGAACGTGATCGTGGTGTCGCTGCAGTACCGCGTGGCCAGTCTGGGCTTCCTGTTTCTCGGCACCCCGGACGCGCCGGGCAATGCGGGACTGTTCGATCAGAACCTTGCGCTACGGTAGGTGTTTTTGCATGTGTGAGTGAGGCTTTAGTATTCTAACGAGGTGCTCTTCTTCCCATCACTTCTTGGGAGTCAGCTGGGTGCGGGACAACATTCACCGGTTCGGTGGCGATCCGTCGCGTGTGACACTGTTCGGCGAGAGTGCCGGCGCCGTCTCGGTGTCGCTGCATCTGCTGTCCGCCCTTTCCCGCGATCTGTTCCAGCGGGCCATCCTGCAGAGCGGCTCGCCGACGGCACCGTGGGCATTGGTATCGCGCGAGGAAGCCACGCTAAGGTACGTGCCAGCTGCTGCTTTCCCCAAACCACCAACCCGCGTCAGCTCACACAACCCACTTTTCCTTCGCTCTTTTCTCGCTCCAGAGCACTGCGGTTGGCCGAAGCGGTCGGCTGCCCGCACGAACCGAGCAAGCTGAGCGATGCGGTCGAGTGTCTGCGCGGCAAGGACCCGCACGTGCTGGTCAACAACGAGTGGGGCACGCTCGGCATTTGCGAGTTCCCGTTCGTGCCGGTGGTCGACGGTGCGTTCCTGGACGAGACGCCGCAGCGTTCGCTCGCCAGCGGGCGCTTCAAGAAGACGGAGATCCTCACCGGCAGCAACACGGAGGAGGGCTACTACTTCATCATCTACTACCTGACCGAGCTGCTGCGCAAGGAGGAGGGCGTGACCGTGACGCGCGAGGAGTTCCTGCAGGCGGTGCGCGAGCTCAACCCGTACGTGAACGGGGCGGCCCGGCAGGCGATCGTGTTCGAGTACACCGA
GhaaE1bw  ACAGGCATCATTTTCCCTTTCACAGACAATTGCACTTTTGTACTNNNNNNNNNNNNAGAACAGAAAACGAGACAGCATAATTTCCAACAGCCTCATTCACTCACGCCAGGCTCATACCGACTTTTAACCGAAACATGTACTACAGAAACAAAAACAAACAATGTGGAGAGTGCTCGCGCTGATACTAAGCTAATATGAAGAGATTACTGGCGAGGTCATCGATCCCATCCCGACATCATCGCTCCTGGCTCCAGACCTACCAAGTCGCCTACCATTACCTACCCACCACCGACCACTACTCACACACACCATTATCACTTCCGCCGNNNTCGCCGCCGCCACCGACGCCGCCGACGCCACCACCTTCACACCGCCCTGCCAAAATGAATGCGCATTGTTGCGATAGATTGAATTTCCTTGGTTGTTGTTGTTGTTGGTTTTCTTTTGACATGTTTGTGTGTTGTTTTTTNCTTTCTCTCTCTCTCTCTTTCTGTGGTTCCAACATTTCAGACGCATTTTTTACACCATATATAGGTCACGGTGAGTCCGTACGAATTATAGATGCCGAGTTGGGCACGCTCGAGCATGTCCACAGTGGAGCAACGCCGCGGCGACGCGGCCTGACGAGGCGCGAGTCAAACTCGGGTAAGTACGCGATTGGAAGTGGGGGGACGTTTACCCTGCCGTGTACTACNNNAACGCACTTTACCCCCACACACACGCACCGGCAGACGCGAACGACAACGATCCGCTGGTGGTCAATACGGATAAGGGGCGCATCCGCGGCATTACGGTCGATGCGCCCAGCGGCAAGAAGGTGGATGTGTGGCTCGGCATTCCCTACGCCCAGCCACCGGTCGGGCCGCTACGGTTCCGTCATCCGCGGCCGGCCGAAAAGTGGACCGGCGTGCTGAACACGACCACACCGCCCAACAGCTGCGTGCAGATCGTGGACACCGTGTTCGGCGACTTCCCGGGCGCGACCATGTGGAACCCGAACACGCCCCTCTCCGAGGACTGTCTGTACATTAACGTGGTGGCACCGCGACCCCGGCCCAAGAATGCGGCCGTCATGCTGTGGATCTTCGGCGGCGGCTTCTACTCCGGCACCGCCACCCTGGACGTGTACGACCACCGGGCGCTTGCGTCGGAGGAGAACGTGATCGTGGTGTCGCTGCAGTACCGCGTGGCCAGTCTGGGCTTCCTGTTTCTCGGCACCCCGGAAGCGCCGGGCAATGCGGGACTGTTCGATCAGAACCTTGCGCTACGGTAGGTGTCTTTGCATGTGTGAATGAGGGTATAGTATTCTAACGAGGTGCTCTTCTTCCCATCACTTCTTGGGAGTCAGCTGGGTGCGGGACAACATTCACCGGTTCGGTGGCGATCCGTCGCGTGTGACACTGTTCGGCGAGAGTGCCGGCGCCGTCTCGGTGTCGCTGCATCTGCTGTCCGCCCTTTCCCGCGATCTGTTCCAGCGGGCCATCCTGCAGAGCGGCTCGCCGACGGCACCGTGGGCATTGGTATCGCGCGAGGAAGCCACGCTAAGGTACGTGTCAGCTGCTGCGTTCCCCAAACCGCCAACCCGCGACAGCTCACACAACCCACTTTTCCTTCGCTCTTTTCTCGCTCCAGAGCACTGCGGTTGGCCGAGGCGGTCGGCTGCCCGCACGAACCGAGCAAGCTGAGCGATGCGGTCGAGTGTCTGCGCGGCAAAGATCCGCACGTGCTGGTCAACAACGAGTGGGGCACGCTCGGCATTTGCGAGTTCCCGTTCGTGCCGGTGGTCGACGGTGCGTTCCTGGACGAGACGCCGCAGCGTTCGCTCGCCAGCGGGCGCTTCAAGAAGACGGAGATCCTCACCGGCAGCAACACGGAGGAGGGCTACTACTTCATCATCTACTACCTGACCGAGCTGCTGCGCAAGGAGGAGGGCGTGACCGTGACGCGCGAGGAGTTCCTGCAGGCGGTGCGCGAGCTCAACCCGTACGTGAACGGGGCGGCCCGGCAGGCGATCGTGTTCGAGTACACCGA
GhaaF1aw  ACAGGCATCATTTTCCCTTTCACAGACAATTGCACTTTTGTACTNNNNNNNNNNNNAGAACAGAAAACGAGACAGCATAATTTCCTACAGCCTCATTCACTTACACCAGGCTCATACCGACTTTTAACCGAAACATGTACTACAGAAACAAAAACAAACAATATGGAGAGTGCTCGCGCTGATACTAAGTTAATATGAAGAGATTACTGGCGAGGTCATCGATCCCATCCCGACATCATCGCTCCAGGCTCCAGCCCTACCAAGTCGCCTACCATTACCTACCCACCACCGACCACTACTCACACACNNCATTATCACTTCCGCCGNNNTCGCCGCCGCCGCCGACGCCGCCGACGCCACCACCTTCACACCGCCCTGCCAAAATGAATGCGCATTGTTGCGATAGATTGAATTTCCTTGGTTGTTGTTGTTGTTGGTTTTTTTTTTACATGTTTGTGTGTTGTTTTTTNCTTTCTCTCTCTCTCTNNTTCTGTGGTTCCAACATTTCAGACGCATTTTTTACACCATATATAGGTCACGGTGAGTCCGTACGAATTATAGATGCCGAGTTGGGCACGCTAGAGCATGTCCACAGTGGAGCAACGCCGCGGCGACGCGGCCTGACGAGGCGCGAGTCAAACTCGGGTAAGTACGCGATTGGAAGTGGGGGGACGTTTACCCTACCGTGTACTACTACAACGCACTTTACCCCCACGCACACGCACCGGCAGACGCGAACGACAACGATCCGCTGGTGGTCAACACGGATAAGGGGCGCATCCGCGGCATTACGGTCGATGCGCCCAGCGGCAAGAAGGTGGACGTGTGGCTCGGCATTCCCTACGCCCAGCCGCCGGTCGGGCCGCTACGGTTCCGTCATCCGCGGCCGGCCGAAAAGTGGACCGGCGTGCTGAACACGACCACACCGCCCAACAGCTGCGTGCAGATCGTGGACACCGTGTTCGGCGACTTCCCGGGCGCGACCATGTGGAACCCGAACACGCCCCTGTCCGAGGACTGTCTGTACATTAACGTGGTGGCACCGCGACCCCGGCCCAAGAATGCGGCCGTCATGCTGTGGATCTTCGGCGGCGGCTTCTACTCCGGCACCGCCACCCTGGACGTGTACGACCACCGGGCGCTTGCGTCGGAGGAGAACGTGATCGTGGTGTCGCTGCAGTACCGCGTGGCCAGTCTGGGCTTCCTGTTTCTCGGCACCCCGGAAGCGCCGGGCAATGCGGGACTGTTCGATCAGAACCTTGCGCTACGGTAGGTGTCTTTGCATGTGTGAATGAGGCTTTAGTATTCTAACGAGGTGCTCTTCTTCCCATCACTTCTTGGGAGTCAGCTGGGTGCGGGACAACATTCACCGGTTCGGTGGCGATCCGTCGCGTGTGACACTGTTCGGCGAGAGTGCCGGCGCCGTCTCGGTGTCGCTGCATCTGCTGTCCGCCCTTTCCCGCGATCTGTTCCAGCGGGCCATCCTGCAGAGCGGCTCGCCGACGGCACCGTGGGCATTGGTATCGCGCGAGGAAGCCACGCTAAGGTACGTGCCAGCTGCTGCTTTCCCCAAACCGCCAACCCGCGACAGCTCACACAACCCACTTTTCCTTCGCTCTTTTCTCGCTCCAGAGCACTGCGGTTGGCCGAGGCGGTCGGCTGCCCGCACGAACCGAGCAAGCTGAGCGATGCGGTCGAGTGTCTGCGCGGCAAGGATCCGCACGTGCTGGTCAACAACGAGTGGGGCACGCTCGGCATTTGTGAGTTCCCGTTCGTGCCGGTGGTCGACGGTGCGTTCCTGGACGAGACGCCGCAGCGTTCGCTCGCCAGCGGGCGCTTCAAGAAGACGGAGATCCTCACCGGCAGCAACACGGAGGAGGGCTACTACTTCATCATCTACTACCTGACCGAGCTGCTGCGCAAGGAGGAGGGCGTGACCGTGACGCGCGAGGAGTTCCTGCAGGCGGTGCGCGAGCTCAACCCGTACGTGAACGGGGCGGCCCGGCAGGCGATCGTGTTCGAGTACACCGA
GhaaF1bw  ACAGGCATCATTTTCCCTTTCACAGACAATTGCACTTTTGTACTNNNNNNNNNNNNAGAACAGAAAACGAGACAGCATAATTTCCAACAGCCTCATTCACTCATACCAGGCTCACACCGACTTTTAACCGAAACATGTACTACAGAAACAAAAACAAACAATATGGAGAGTGCTCGTGCTGATACTAAGTTAATATGAAGAGATTACTGGCGAGGTCATCGATCCCATCCCGACATCATCGCTCCAGGCTCCAGACCTACCAAGTCGCCTACCATTACCTACCCACCACCGACCACTACTCACACACNNCATTATCACTTCCGCCGNNNTCGCCGCCGCCGCCGACGCCGCCGACGCCACCACCTTCACACCGCCCTGCCAAAATGAATGCGCATTGTTGCGATAGATTGAATTTCCTTGGTTGTTGTTGTTGTTGGTTTTCTTTTGACATGTTTGTGTGTTGTTTTTTNCTTTTTCTCTCTCTCTNNTTCTGTGGTTCCAACATTTCAGACGAATTTTTTACACCATATATAGGTCACGGTGAGTCCGTACGAATTATAGATGCCGAGTTGGGCACGCTCGAGCATGTCCACAGTGGAGCAACGCCGCGGCGACGCGGCCTGACGAGGCGCGAGTCAAACTCGGGTAAGTACGCGATTGGAAGTGGGGGGACGTTTACCCTACCGTGTACTACNNNAACGCACTTTACCCCCACGCACACGCACCGGCAGACGCGAACGACAACGATCCGCTGGTGGTCAACACGGATAAGGGGCGCATCCGCGGCATTACGGTCGATGCGCCCAGCGGCAAGAAGGTGGACGTGTGGCTCGGCATTCCCTACGCCCAGCCGCCGGTCGGGCCGCTACGGTTCCGTCATCCGCGGCCGGCCGAAAAGTGGACCGGCGTGCTGAACACGACCACACCGCCCAACAGCTGCGTGCAGATCGTGGACACCGTGTTCGGCGACTTCCCGGGCGCGACCATGTGGAACCCGAACACGCCCCTGTCCGAGGACTGTCTGTACATTAACGTGGTGGCACCGCGACCCCGGCCCAAGAATGCGGCCGTCATGCTGTGGATCTTCGGCGGCGGCTTCTACTCCGGCACCGCCACCCTGGACGTGTACGACCACCGGGCGCTTGCGTCGGAGGAGAACGTGATCGTGGTGTCGCTGCAGTACCGCGTGGCCAGTCTGGGCTTCCTGTTTCTCGGCACCCCGGAAGCGCCGGGCAATGCGGGACTGTTCGATCAGAACCTTGCGCTACGGTAGGTGTCTTTGCATGTGTGAATGAGAGTATAGTATTCTAACGAGGTACTCTTCTTCCCATCACTTCTTGGGAGTCAGCTGGGTGCGGGACAACATTCATCGGTTCGGTGGTGATCCGTCGCGTGTGACACTGTTCGGCGAGAGTGCCGGCGCCGTCTCGGTGTCGCTGCATCTGCTGTCCGCCCTTTCCCGCGATCTGTTCCAGCGGGCCATCCTGCAGAGCGGCTCGCCGACGGCACCGTGGGCATTGGTATCGCGCGAGGAAGCCACGCTAAGGTAGGTGCCAGCTGCTGCTTTCCCCAAACCACCAACCCGCGTCAGCTCACACAACCCACTTTTCCTTCGCTCTTTTCTCGCTCCAGAGCACTGCGGTTGGCCGAGGCGGTCGGCTGCCCGCACGAACCGAGCAAGCTGAGCGATGCGGTCGAGTGTCTGCGCGGCAAGGATCCGCACGTGCTGGTCAACAACGAGTGGGGCACGCTCGGCATTTGCGAGTTCCCGTTCGTGCCGGTGGTCGACGGTGCGTTCCTGGACGAGACGCCGCAGCGTTCGCTCGCCAGCGGGCGCTTCAAGAAGACGGAGATCCTCACCGGCAGCAACACGGAGGAGGGCTACTACTTCATCATCTACTACCTGACCGAGCTGCTGCGCAAGGAGGAGGGCGTGACCGTGACGCGCGAGGAGTTCCTGCAGGCGGTGCGCGAGCTCAACCCGTACGTGAACGGGGCGGCCCGGCAGGCGATCGTGTTCGAGTACACCGA
GhaaF4aw  ACAGGCATCATTTTCCCTTTCACAGACAATTGCACTTTTGTACTNNNNNNNNNNNNAGAACAGAAAACGAGACAGCATAATTTCCTACAGCCTCATTCACTTACACCAGGCTCATACCGACTTTTAACCGAAACATGTACTACAGAAACAAAAACAAACAATATGGAGAGTGCTCGCGCTGATACTAAGTTAATATGAAGAGATTACTGGCGAGGTCATCGATCCCATCCCGACATCATCGCTCCAGGCTCGAGACCTACCAAGTCGCCTACCATTACCTACCCACCACCGACCACTACTCACACAGNNCATTATCACTTTCGCCGCCGTCGCCGCCGCCGCCGACGCCGCCGACGCCACCACCTTCACACCGCCCTGCCAAAATGAATGCGCATTGTTGCGATAGATTGAATTTCCTTGGTTGTTGTTGTTGTTGGTTTTCTTTTGACATGTTTGTGTGTTGTTTTTTNCTTTCTCTCTCTCTCTNNTTCTGTGGTTCCAACATTTCAGACGCATTTTTTACACCATATATAGGTCACGGTGAGTCCGTACGAATTATAGATGCCGAGTTGGGCACGCTCGAGCATGTCCACAGTGGAGCAACGCCGCGGCGACGCGGCCTGACGAGGCGCGAGTCAAACTCGGGTAAGTACGCGATTGGAAGTGGGGGGACGTTTACCCTACCGTGTACTACNNNAACGCACTTTACCCCCACGCACACGCACCGGCAGACGCGAACGACAACGATCCGCTGGTGGTCAACACGGATAAGGGGCGCATCCGCGGCATTACGGTCGATGCGCCCAGCGGCAAGAAGGTGGACGTGTGGCTCGGCATTCCCTACGCCCAGCCTCCGGTCGGCCCGCTACGGTTCCGTCATCCGCGGCCGGCCGAAAAGTGGACCGGCGTGCTGAACACGACCACACCGCCCAACAGCTGCGTGCAGATCGTGGACACCGTGTTCGGCGACTTCCCGGGCGCGACCATGTGGAACCCGAACACGCCCCTGTCCGAGGACTGTCTGTACATTAACGTGGTGGCACCGCGACCCCGGCCCAAGAATGCGGCCGTCATGCTGTGGATCTTCGGCGGCGGCTTCTACTCCGGCACCGCCACCCTGGACGTGTATGACCACCGGGCGCTTGCGTCGGAGGAGAACGTGATCGTGGTGTCGCTGCAGTACCGCGTGGCCAGTCTGGGCTTCCTGTTTCTCGGCACCCCGGAAGCGCCGGGCAATGCGGGACTGTTCGATCAGAACCTTGCGCTACGGTAGGTGTCATTGCATGTGTGAGTGAGGCTTTAGTATTCTAACGAGGTGCTCTTCTTCCCATCACTTCTTGGGAGTCAGCTGGGTGCGGGACAACATTCACCGGTTCGGTGGCGATCCGTCGCGTGTGACACTGTTCGGCGAGAGTGCCGGTGCCGTCTCGGTGTCGCTGCATCTGCTGTCCGCCCTTTCCCGCGATCTGTTCCAGCGGGCCATCCTGCAGAGCGGCTCGCCGACGGCACCGTGGGCATTGGTATCGCGCGAGGAAGCCACGCTAAGGTACGTGGCAGCTGCTGCTTTCCCCAAACCACCAACCCGCGTCAGCTCACACAACCCACTTTTCCTTCGCTCTTTTCTCGCTCCAGAGCACTGCGGTTGGCCGAGGCGGTCGGCTGCCCGCACGAACCGAGCAAGCTGAGCGATGCGGTCGAGTGTCTGCGCGGCAAGGACCCGCACGTGCTGGTCAACAACGAGTGGGGCACGCTCGGCATTTGCGAGTTCCCGTTCGTGCCGGTGGTCGACGGTGCGTTCCTGGACGAGACGCCGCAGCGTTCGCTCGCCAGCGGGCGCTTCAAGAAGACGGAGATCCTCACCGGCAGCAACACGGAGGAGGGCTACTACTTCATCATCTACTACCTGACCGAGCTGCTGCGCAAGGAGGAGGGCGTGACCGTGACGCGCGAGGAGTTCCTGCAGGCGGTGCGCGAGCTCAACCCGTACGTGAACGGGGCGGCCCGGCAGGCGATCGTGTTCGAGTACACCGA
GhaaF4bw  ACAGGCATCATTTTGCCTTTCACAGACAATTGCACTTTTGTACTNNNNNNNNNNNNAGAACAGAAAACGAGACAGCATAATTTCCTACAGCCTCATTCACTCATACCAGGCTCACACCGACTTTTAACCGAAACATGTACTACAGAAACAAAAACAAACAATATGGAGAGTGCTCGCGCTGATACTAAGTTAATATGAAGAGATTACTGGCGAGGTCATCGATCCCATCCCGACATCATCGCTCCAGGCTCCAGACCTACCAAGTCGCCTACCATTACCTACCCACCACCGACCACTACTCACACAGNNCATTATCACTTCCGCCGCCGTCGCCGCCGCCGCCGACGCCGCCGACGCCACCACCTTCACACCGCCCTGCCAAAATTAATGCGCATTGTTGCGATAGATTGAATTTCCTTGGTTGTTGTTGTTGTTGGTTTTCTTTTGACATGTTTGTGTGTTGTTTTTTNCTTTCTCTCTCTCTCTNNTTCTGTGGTTCCAACATTTCAGACGCATTTTTTACACCATATATAGGTCACGGTGAGTCCGTACGAATTATAGATGCCGAGTTGGGCACGCTCGAGCATGTCCACAGTGGAGCAACGCCGCGGCGACGCGGCCTGACGAGGCGCGAGTCAAACTCGGGTAAGTACGCGATTGGAAGTGGGGGGACGTTTACCCTACCGTGTACTACNNNAACGCACTTTACCCCCACGCACACGTACCGGCAGACGCGAACGACAACGATCCGCTGGTGGTCAACACGGATAAGGGGCGCATCCGCGGCATTACGGTCGATGCGCCCAGCGGCAAGAAGGTGGACGTGTGGCTCGGCATTCCCTACGCCCAGCCGCCGGTCGGGCCGCTACGGTTCCGTCATCCGCGGCCGGCCGAAAAGTGGACCGGCGTGCTGAACACGACCACACCGCCCAACAGCTGCGTGCAGATCGTGGACACCGTGTTCGGCGACTTCCCGGGCGCGACCATGTGGAACCCGAACACGCCCCTGTCCGAGGACTGTCTGTACATTAACGTGGTGGCACCGCGACCCCGGCCCAAGAATGCGGCCGTCATGCTGTGGATCTTCGGCGGCGGCTTCTACTCCGGCACCGCCACCCTGGACGTGTACGACCACCGGGCGCTTGCGTCGGAGGAGAACGTGATCGTGGTGTCGCTGCAGTACCGCGTGGCCAGTCTGGGCTTCCTGTTTCTCGGCACCCCGGAAGCGCCGGGCAATGCGGGACTGTTCGATCAGAACCTTGCGCTACGGTAGGTGTCTTTGCATGTGTGAGTGAGGCTTTAGTATTCTAACGAGGCGCTCTTCTTCCCATCACTTCTTGGGAGTCAGCTGGGTGCGGGACAACATTCACCGGTTCGGTGGTGATCCGTCGCGTGTGACACTGTTCGGCGAGAGTGCCGGCGCCGTCTCGGTGTCGCTGCATCTGCTGTCCGCCCTTTCCCGCGATCTGTTCCAGCGGGCCATCCTGCAGAGCGGCTCGCCGACGGCACCGTGGGCATTGGTATCGCGCGAGGAAGCCACGCTAAGGTACGTGCCAGCTGCTGCTTTCCCCAAACCGCCAACCCGAGACAGCTCACACAACCCTCTTTTCCGTCGCTCTTTTCTCGCTCCAGAGCACTGCGGTTGGCCGAGGCGGTCGGCTGCCCGCACGAACCGAGCAAGCTGAGCGATGCGGTCGAGTGTCTGCGCGGCAAGGACCCGCACGTGCTGGTCAACAACGAGTGGGGCACGCTCGGCATTTGCGAGTTCCCGTTCGTGCCGGTGGTCGACGGTGCGTTCCTGGACGAGACGCCGCAGCGTTCGCTCGCCAGCGGGCGCTTCAAGAAGACGGAGATCCTCACCGGCAGCAACACGGAGGAGGGCTACTACTTCATCATCTACTACCTGACCGAGCTGCTGCGCAAGGAGGAGGGCGTGACCGTGACGCGCGAGGAGTTCCTGCAGGCGGTGCGCGAGCTCAACCCGTACGTGAACGGGGCGGCCCGGCAGGCGATCGTGTTCGAGTACACCGA
